# Supplementary material for: Comparative single-cell transcriptomic analysis reveals putative differentiation drivers and potential origin of vertebrate retina
Source: NAR Genom Bioinform. 2024 Nov 12;6(4):lqae149. doi: 10.1093/nargab/lqae149 (PMC11555436; doi:10.1093/nargab/lqae149)
Supplement: lqae149_Supplemental_Files [file lqae149_supplemental_files.zip]

Archive with 2 entries (2 files):
- Supplemental Figures.pdf
- Supplementary_Tables.xlsx
