# Supplementary material for: Comparative single-cell transcriptomic analysis reveals putative differentiation drivers and potential origin of vertebrate retina
Source: NAR Genom Bioinform. 2024 Nov 12;6(4):lqae149. doi: 10.1093/nargab/lqae149 (PMC11555436; doi:10.1093/nargab/lqae149)
Supplement: lqae149_Supplemental_Files [file lqae149_supplemental_files.zip › Supplementary_Tables.xlsx]

## Sheet: S1
Table S1. Marker genes for annotating vertebrate retinal cells from chicken and zebrafish
Species	Cell Type	Marker Genes
Chicken	AC	GABA: SLC6A1(ENSGALG00000004921), GAD1, GAD2 Glycine: SLC6A9
	BC	ON BC: ISL1 OFF BC: GRIK1 Rod BC: PRKCA
	HC	TYPEI: LHX1 TYPEII:ISL1
	MG	SLC1A3
	PR Prescurs.	RXRG
Zebrafish	RPC	module1: fabp11a, npm1a, her9 module2: fabp7a,her4.1,her4.2 module3: dla, atoh7, neurod4
	AC	tfap2a, lhlhe22
	BC	vsx1, otx2b
	HC	rem1, onecut1
	RGC	rbpms2b, stmn2b
	PR Prescurs.	nr2e3, otx5
	Cone	gnb3b,opn1lw2
	Rod	sagb, gnat1
	MG	sox9b,rlbp1a

## Sheet: S2
Table S2. Cell type specific driver genes for mouse
celltype	gene	correlation	pValue
Rod	Pdc	0.717622	0
Rod	Rom1	0.696388	0
Rod	Sag	0.69204	0
Rod	Pde6g	0.685141	0
Rod	Gngt1	0.665146	0
Rod	Unc119	0.664459	0
Rod	Rho	0.64871	0
Rod	Prph2	0.637049	0
Rod	Tulp1	0.589065	0
Rod	Nr2e3	0.580031	0
Rod	Smim40	0.572317	0
Rod	Ebpl	0.567373	0
Rod	Rcvrn	0.562716	0
Rod	Gngt2	0.56144	0
Rod	Nrl	0.556106	0
Rod	Cnga1	0.556095	0
Rod	Prcd	0.534278	0
Rod	Gnb3	0.497866	0
Rod	Pde6b	0.476629	0
Rod	Atp1b2	0.474952	0
Rod	Crx	0.449013	0
Rod	Gnb1	0.445128	0
Rod	Fam57b	0.434915	0
Rod	Malat1	0.433029	0
Rod	Snap25	0.421515	0
Rod	Otx2	0.410004	0
Rod	Elovl4	0.406837	0
Rod	Chchd10	0.402978	0
Rod	Rpgrip1	0.402756	0
Rod	Samd11	0.402072	0
Rod	A930003A15Rik	0.401474	0
Rod	Ptp4a3	0.394155	0
Rod	Glo1	0.392731	0
Rod	Rbp3	0.392223	0
Rod	Agpat3	0.389469	0
Rod	Aipl1	0.389347	0
Rod	Cst3	0.389273	0
Rod	Cdhr1	0.387647	0
Rod	Fabp7	0.383398	0
Rod	Plekhb1	0.383286	0
Rod	Abhd14b	0.382618	0
Rod	Cplx3	0.380533	0
Rod	Stx3	0.3725	0
Rod	Ndrg1	0.368631	0
Rod	Klc3	0.365157	0
Rod	Rdh12	0.355551	0
Rod	Slc25a33	0.351608	0
Rod	Cdk2ap2	0.35022	0
Rod	Ccdc126	0.347019	0
Rod	Cplx4	0.34426	0
Rod	Chgb	0.34259	0
Rod	Gnat1	0.336421	0
Rod	Mir124a-1hg	0.333775	0
Rod	Guk1	0.332543	0
Rod	Rd3	0.33141	0
Rod	Rp1	0.328535	0
Rod	Grina	0.328096	0
Rod	Lgmn	0.326277	0
Rod	Rtbdn	0.323298	0
Rod	Ndufa4	0.321899	0
Rod	Ankrd33	0.315555	0
Rod	Cadm2	0.313807	0
Rod	Impg2	0.312331	0
Rod	Arl6	0.311815	0
Rod	Ssu72	0.310471	0
Rod	Laptm4b	0.306555	0
Rod	Fabp12	0.304788	0
Rod	Amer2	0.303764	0
Rod	Oaz1	0.303431	0
Rod	Dmd	0.299253	0
Rod	1190005I06Rik	0.2953	0
Rod	Ypel3	0.294547	0
Rod	Tshz2	0.294519	0
Rod	Cngb1	0.28946	0
Rod	C1qtnf12	0.287135	0
Rod	Slc1a2	0.286811	0
Rod	Casz1	0.285491	0
Rod	Kcnb1	0.285171	0
Rod	Nrtn	0.283777	0
Rod	Guca1a	0.282523	0
Rod	Tma7	0.282193	0
Rod	Impdh1	0.278455	0
Rod	Dlc1	0.278142	0
Rod	Htra1	0.277916	0
Rod	Nfic	0.276262	0
Rod	Samd7	0.274974	0
Rod	Cep290	0.274708	0
Rod	Prom1	0.274355	0
Rod	Ttyh2	0.274316	0
Rod	Rnf121	0.274083	0
Rod	Rora	0.272781	0
Rod	Neurod4	0.272712	0
Rod	Pik3r1	0.272371	0
Rod	Atp6v0b	0.270857	0
Rod	Epb41l2	0.270668	0
Rod	Mpp4	0.266846	0
Rod	Zfp385b	0.266199	0
Rod	Reep6	0.266137	0
Rod	Cltb	0.26514	0
Rod	Ndrg3	0.264703	0
Cone	Opn1sw	0.324272	0
Cone	Gnat2	0.308446	0
Cone	Ccdc136	0.238561	0
Cone	Arr3	0.230382	0
Cone	Kcne2	0.218818	0
Cone	Syndig1l	0.202119	0
Cone	Gnb3	0.175108	0
Cone	Krt18	0.157725	0
Cone	Gngt2	0.157481	0
Cone	Gulo	0.154658	0
Cone	Guca1a	0.143934	0
Cone	Otop3	0.143296	0
Cone	Pgc	0.1291	0
Cone	Cngb3	0.125692	0
Cone	Cltb	0.124348	0
Cone	Pygm	0.121718	0
Cone	Pde6c	0.121079	0
Cone	Meg3	0.115541	2.35526e-296
Cone	Chgb	0.110795	1.72988e-272
Cone	Thrb	0.108243	4.46252e-260
Cone	Aipl1	0.106047	1.21354e-249
Cone	Rxrg	0.0992754	7.76235e-219
Cone	Pde6h	0.0956661	2.87203e-203
Cone	Scg3	0.091073	2.62043e-184
Cone	Tafa3	0.0876955	5.6697e-171
Cone	Riiad1	0.087496	3.35162e-170
Cone	Kcnab1	0.0873339	1.41446e-169
Cone	Gckr	0.0832943	2.29843e-154
Cone	Rd3l	0.080764	3.28073e-145
Cone	Aplp1	0.0759412	1.48757e-128
Cone	Opn1mw	0.0752111	4.01392e-126
Cone	Cabp5	0.0745484	6.16042e-124
Cone	Cuedc1	0.0724092	5.16381e-117
Cone	Camk2b	0.0714936	4.11079e-114
Cone	Ckb	0.0678396	6.61058e-103
Cone	Abhd14b	0.0672471	3.81292e-101
Cone	Sncb	0.0659867	1.88871e-97
Cone	Dnaic1	0.0627981	2.03907e-88
Cone	Ndufaf5	0.0626675	4.67399e-88
Cone	Ankrd33	0.0618888	6.35048e-86
Cone	Sphkap	0.0614221	1.17106e-84
Cone	Rab27b	0.0589928	3.17009e-78
Cone	Tulp1	0.0585098	5.61032e-77
Cone	Atp1b2	0.0572678	8.13429e-74
Cone	Apbb1	0.0569038	6.67139e-73
Cone	Cplx2	0.0529972	1.83102e-63
Cone	Cntn1	0.0527333	7.51636e-63
Cone	Pde6d	0.0524944	2.68292e-62
Cone	Slc6a6	0.0519832	4.00616e-61
Cone	Epha10	0.0506422	4.2465e-58
Cone	Cplx3	0.0505265	7.68067e-58
Cone	Lgalsl	0.0501999	4.05923e-57
Cone	Amer2	0.0501231	5.99541e-57
Cone	Clu	0.0500591	8.29588e-57
Cone	Guk1	0.0495515	1.07266e-55
Cone	Btg2	0.049284	4.08879e-55
Cone	Mfge8	0.0491615	7.52862e-55
Cone	Rhobtb1	0.0488508	3.51677e-54
Cone	Ypel3	0.0486957	7.56467e-54
Cone	Impdh1	0.0483317	4.51967e-53
Cone	Kcnma1	0.0478834	4.01347e-52
Cone	Elovl2	0.0467738	8.17705e-50
Cone	Prdm1	0.0465588	2.25897e-49
Cone	Gabrb3	0.0458925	5.10768e-48
Cone	Ckmt1	0.0458598	5.94493e-48
Cone	Eno2	0.0457415	1.02907e-47
Cone	Pacsin1	0.045335	6.70633e-47
Cone	1190005I06Rik	0.0450727	2.22879e-46
Cone	Cdkn1c	0.0437397	8.94007e-44
Cone	Arhgap31	0.0434405	3.34957e-43
Cone	Slc1a2	0.0432734	6.97717e-43
Cone	Nrtn	0.0430973	1.50761e-42
Cone	Cdk2ap2	0.0423341	4.09634e-41
Cone	Slc25a33	0.0422781	5.20746e-41
Cone	Fos	0.0421429	9.28051e-41
Cone	Fabp7	0.0419061	2.54401e-40
Cone	Ccdc107	0.0418865	2.76464e-40
Cone	Smim13	0.0416056	9.0683e-40
Cone	Chga	0.0412999	3.27374e-39
Cone	Rbp3	0.0402173	2.86193e-37
Cone	Lhx4	0.0398297	1.37891e-36
Cone	Sptb	0.0396444	2.90765e-36
Cone	Arl6	0.0395824	3.7288e-36
Cone	Grina	0.0390634	2.95065e-35
Cone	Klhl33	0.0384265	3.59915e-34
Cone	Tmem150c	0.0376016	8.64665e-33
Cone	Gabarapl1	0.0369332	1.08086e-31
Cone	Isl2	0.0366891	2.68884e-31
Cone	Mylk	0.0365263	4.92108e-31
Cone	Vamp2	0.0364749	5.95183e-31
Cone	Tmem9	0.036008	3.31233e-30
Cone	H3f3b	0.035832	6.28957e-30
Cone	A930009A15Rik	0.0357245	9.28981e-30
Cone	Otx2	0.0355634	1.66335e-29
Cone	Slitrk6	0.0354944	2.13323e-29
Cone	Klc3	0.0352424	5.26981e-29
Cone	Oaz1	0.0350334	1.11018e-28
Cone	Rtn4rl1	0.0348274	2.30451e-28
Cone	Ctsf	0.0346605	4.15098e-28
Cone	Tecpr1	0.0342981	1.47516e-27
BC	Pcp2	0.347229	0
BC	Pcp4	0.330806	0
BC	Trnp1	0.294217	0
BC	Gng13	0.285127	0
BC	Cabp5	0.285055	0
BC	Qpct	0.266474	0
BC	Isl1	0.253894	0
BC	Gabrr1	0.242348	0
BC	Trpm1	0.240403	0
BC	Ntng1	0.233769	0
BC	Rnf152	0.230648	0
BC	Car8	0.223681	0
BC	Car10	0.22194	0
BC	Prox1	0.181819	0
BC	Vsx2	0.17268	0
BC	Vstm2b	0.1701	0
BC	Grm6	0.16727	0
BC	Scg2	0.164863	0
BC	B3galt2	0.160721	0
BC	Calm1	0.158377	0
BC	Gnao1	0.151337	0
BC	Prkca	0.15054	0
BC	Otor	0.145651	0
BC	Prdm8	0.142528	0
BC	Ndnf	0.141834	0
BC	Fstl5	0.141644	0
BC	Cplx3	0.141404	0
BC	Gm17750	0.140297	0
BC	Foxn3	0.13865	0
BC	Lin7a	0.137281	0
BC	Gpr179	0.135028	0
BC	Ablim1	0.133488	0
BC	Drd2	0.131301	0
BC	Zfhx3	0.13095	0
BC	Sncb	0.130739	0
BC	Cntnap2	0.127312	0
BC	Wscd2	0.123262	0
BC	Kcnmb2	0.123121	0
BC	Tubb2a	0.122036	0
BC	Gabrg2	0.118976	0
BC	Rtn1	0.117928	0
BC	Asic4	0.11753	1.15163e-306
BC	Gnb3	0.111748	3.38034e-277
BC	Itm2c	0.111203	1.70286e-274
BC	Runx1t1	0.111058	8.83026e-274
BC	Mllt11	0.110754	2.76351e-272
BC	Rit2	0.11057	2.2138e-271
BC	Rab3a	0.110356	2.4988e-270
BC	Aplp1	0.110325	3.54557e-270
BC	Nrxn3	0.108393	8.4732e-261
BC	Kcnk3	0.107077	1.65093e-254
BC	Celf3	0.107037	2.55412e-254
BC	Fam135b	0.106755	5.5636e-253
BC	Prkce	0.103943	7.62487e-240
BC	Celf4	0.10328	8.40076e-237
BC	Gng3	0.10173	9.23583e-230
BC	Tagln3	0.100834	9.61177e-226
BC	Clstn3	0.0992315	1.21075e-218
BC	Stmn3	0.0992082	1.53161e-218
BC	Lmo4	0.0976993	5.76456e-212
BC	Crmp1	0.097538	2.86876e-211
BC	Tuba1a	0.0943843	7.00461e-198
BC	Nap1l5	0.0935827	1.50044e-194
BC	Mapt	0.0911158	1.76183e-184
BC	Chga	0.0899111	1.1581e-179
BC	Syt9	0.0883922	1.10862e-173
BC	Pcsk1n	0.0873712	1.01631e-169
BC	C130073E24Rik	0.0872124	4.15992e-169
BC	Sox4	0.0863091	1.19919e-165
BC	Ptprd	0.0858098	9.45529e-164
BC	Nyap2	0.0854318	2.53614e-162
BC	St18	0.0840726	3.07309e-157
BC	Hecw1	0.0839135	1.19438e-156
BC	Insyn2a	0.0838903	1.45638e-156
BC	Vsx1	0.0826756	4.22846e-152
BC	Rsph10b	0.082489	2.02259e-151
BC	Fcor	0.0822088	2.1073e-150
BC	Asap2	0.0820427	8.42253e-150
BC	Thsd7a	0.081439	1.26478e-147
BC	Scgn	0.0813783	2.08832e-147
BC	Chodl	0.0811916	9.75279e-147
BC	Kcnma1	0.0803667	8.46375e-144
BC	Mtus2	0.078794	2.7896e-138
BC	Kif5c	0.078131	5.47581e-136
BC	Zbtb20	0.0777388	1.21811e-134
BC	Syt4	0.0764387	3.17948e-130
BC	Cadps	0.0758715	2.54563e-128
BC	Pcbp3	0.0738504	1.17752e-121
BC	Nnat	0.0727255	5.03679e-118
BC	Siah3	0.0723577	7.53412e-117
BC	Aplp2	0.0721678	3.03056e-116
BC	Ensa	0.0712266	2.83622e-113
BC	Rpap3	0.0708466	4.37856e-112
BC	Ptprr	0.0705471	3.74529e-111
BC	Tmem35a	0.0703058	2.09817e-110
BC	Ube2ql1	0.0700606	1.20067e-109
BC	Asic3	0.0682814	3.13793e-104
BC	Ldb2	0.068273	3.32621e-104
BC	Ddah1	0.068012	2.01744e-103
BC	Pcp4l1	0.0679244	3.68726e-103
AC	Tfap2b	0.279257	0
AC	Actb	0.228902	0
AC	Nnat	0.224461	0
AC	Runx1t1	0.222186	0
AC	Tfap2a	0.218769	0
AC	Tagln3	0.210287	0
AC	Pax6	0.20043	0
AC	Lrrn3	0.186208	0
AC	Cbln2	0.185521	0
AC	Sox4	0.184605	0
AC	Rims1	0.180685	0
AC	Cd24a	0.177994	0
AC	Tmsb10	0.173435	0
AC	Kif5c	0.173102	0
AC	Basp1	0.172413	0
AC	Zfhx3	0.172386	0
AC	AI593442	0.166215	0
AC	Nhlh2	0.166015	0
AC	Ina	0.159449	0
AC	Rtn1	0.158512	0
AC	Tubb2b	0.15567	0
AC	Crmp1	0.1535	0
AC	Gabra2	0.146329	0
AC	Tuba1a	0.145864	0
AC	Celf4	0.14279	0
AC	Meis2	0.137427	0
AC	Dpysl2	0.136911	0
AC	Nr4a2	0.134837	0
AC	Barhl2	0.132384	0
AC	Stmn2	0.132374	0
AC	Stmn3	0.131501	0
AC	Rbfox2	0.128023	0
AC	Pcp4l1	0.126977	0
AC	Mllt11	0.123466	0
AC	Atp1b1	0.121154	0
AC	Crabp1	0.118602	0
AC	Megf10	0.118194	0
AC	Mapt	0.113124	4.53027e-284
AC	Aplp1	0.111897	6.17955e-278
AC	Gng3	0.111071	7.59192e-274
AC	Cxcl14	0.109589	1.3792e-266
AC	Tubb3	0.109275	4.65439e-265
AC	Tubb2a	0.106586	3.50091e-252
AC	Rps3a1	0.106092	7.46902e-250
AC	Gad1	0.105934	4.15426e-249
AC	Lhx9	0.104957	1.53048e-244
AC	Pnoc	0.100011	4.39758e-222
AC	Xist	0.099385	2.55792e-219
AC	Rpl26	0.0988172	7.92245e-217
AC	Spock3	0.0951566	4.06026e-201
AC	Paip1	0.0944062	5.67409e-198
AC	Kdm6b	0.0937071	4.58426e-195
AC	Pcsk1n	0.090398	1.33098e-181
AC	Neurog2	0.0903896	1.4387e-181
AC	Cygb	0.08847	5.50897e-174
AC	Smpd3	0.0878571	1.34026e-171
AC	Stmn4	0.086997	2.80093e-168
AC	Gm4258	0.0861877	3.47629e-165
AC	Slc1a6	0.0860993	7.53813e-165
AC	Pcdh9	0.0855661	7.89159e-163
AC	Tfap2c	0.0808995	1.07922e-145
AC	Zfhx2	0.0794155	1.89741e-140
AC	Gm42303	0.0776914	1.77065e-134
AC	Ccdc85c	0.0769911	4.31446e-132
AC	Iqsec3	0.0768007	1.90607e-131
AC	Thra	0.0752638	2.68544e-126
AC	Foxn3	0.0748791	5.02669e-125
AC	Calm1	0.0742914	4.28873e-123
AC	Gm40841	0.0741815	9.80982e-123
AC	Pcbp3	0.0731944	1.56774e-119
AC	Rph3a	0.0726994	6.10459e-118
AC	Gria2	0.0720831	5.62799e-116
AC	Bhlhe22	0.0717109	8.4904e-115
AC	Gpm6a	0.0716053	1.82835e-114
AC	Zfp503	0.0707079	1.18456e-111
AC	Grin2b	0.0695153	5.68275e-108
AC	Lhfp	0.0694448	9.3346e-108
AC	Npy	0.0688368	6.61865e-106
AC	Id4	0.0684464	1.00051e-104
AC	Ppp6r2	0.068365	1.75938e-104
AC	Syt4	0.0658679	4.17557e-97
AC	Slc24a5	0.0652519	2.49942e-95
AC	Adamts18	0.0651556	4.72237e-95
AC	Rab3a	0.0649911	1.39631e-94
AC	Rap1gap	0.0643763	7.84469e-93
AC	Nap1l5	0.0638832	1.93128e-91
AC	Phlda1	0.063753	4.48188e-91
AC	Dlgap1	0.0637336	5.07724e-91
AC	Taf4b	0.0635053	2.21218e-90
AC	Scg2	0.0613783	1.5373e-84
AC	Tmem35a	0.0611075	8.24561e-84
AC	Ptprd	0.0608047	5.34709e-83
AC	Nr2f2	0.0605525	2.51853e-82
AC	Dlg2	0.0600801	4.51099e-81
AC	Nav1	0.0598656	1.65922e-80
AC	Rd3l	0.0567089	2.04648e-72
AC	Gria1	0.0566845	2.35435e-72
AC	Cntnap2	0.0558564	2.63455e-70
AC	Abhd2	0.0557064	6.14599e-70
AC	Pacsin1	0.0548353	8.04118e-68
RGC	Gap43	0.49443	0
RGC	Sncg	0.476737	0
RGC	Rps3a1	0.460807	0
RGC	Stmn2	0.458361	0
RGC	Nefl	0.436225	0
RGC	Elavl4	0.423804	0
RGC	Cd24a	0.403486	0
RGC	Tubb3	0.399428	0
RGC	Basp1	0.393013	0
RGC	Igfbpl1	0.384932	0
RGC	S100a10	0.383649	0
RGC	Tuba1a	0.383242	0
RGC	Tubb2b	0.376696	0
RGC	Tmsb10	0.37577	0
RGC	Actb	0.373348	0
RGC	Ebf1	0.372714	0
RGC	Atoh7	0.358748	0
RGC	Rps27	0.353863	0
RGC	Pou6f2	0.344666	0
RGC	Hmgcs1	0.338721	0
RGC	Uchl1	0.337007	0
RGC	Klf7	0.33147	0
RGC	Ina	0.329448	0
RGC	Tmsb4x	0.306663	0
RGC	Pou4f1	0.300908	0
RGC	Stmn4	0.297676	0
RGC	Ccnd1	0.275646	0
RGC	Dpysl2	0.275317	0
RGC	Gal	0.272434	0
RGC	Ebf3	0.266579	0
RGC	Calm1	0.26486	0
RGC	Pclaf	0.261034	0
RGC	Pou4f2	0.256696	0
RGC	Mapt	0.256107	0
RGC	Mllt11	0.255762	0
RGC	Rassf4	0.255113	0
RGC	D930028M14Rik	0.247281	0
RGC	Pax6	0.244668	0
RGC	Sfrp2	0.237622	0
RGC	Gadd45a	0.233012	0
RGC	Stmn3	0.232387	0
RGC	Dcx	0.231282	0
RGC	Kif5c	0.226	0
RGC	Crmp1	0.222889	0
RGC	Irx2	0.221784	0
RGC	Hmgb2	0.220372	0
RGC	Rps14	0.220372	0
RGC	Uba52	0.219894	0
RGC	Snca	0.21903	0
RGC	Rtn1	0.216638	0
RGC	Top2a	0.214651	0
RGC	Fgf15	0.212146	0
RGC	Rrm2	0.211944	0
RGC	Itm2a	0.208233	0
RGC	Hes6	0.206811	0
RGC	Tubb2a	0.201697	0
RGC	Cks2	0.201581	0
RGC	Id1	0.197231	0
RGC	Ptn	0.196458	0
RGC	Rbfox2	0.195183	0
RGC	Hes5	0.194937	0
RGC	Cenpa	0.194246	0
RGC	Cenpf	0.193618	0
RGC	Gng3	0.185303	0
RGC	Neurog2	0.182729	0
RGC	Ccer2	0.179779	0
RGC	Ccnb1	0.179343	0
RGC	Id2	0.176034	0
RGC	Isl1	0.175333	0
RGC	Mest	0.169767	0
RGC	Dlx2	0.169135	0
RGC	Dapl1	0.166875	0
RGC	Rpl26	0.165622	0
RGC	Syt4	0.164775	0
RGC	Cdc20	0.163152	0
RGC	Crabp1	0.16194	0
RGC	Onecut2	0.16114	0
RGC	Prc1	0.157029	0
RGC	Tagln3	0.156226	0
RGC	Plagl1	0.152938	0
RGC	Dlx1	0.152346	0
RGC	Tubb4b	0.15141	0
RGC	Pou4f3	0.150079	0
RGC	Nr2f1	0.149689	0
RGC	Dbi	0.145251	0
RGC	Pou3f1	0.141904	0
RGC	Tfdp2	0.141839	0
RGC	Klf13	0.139917	0
RGC	Myb	0.13866	0
RGC	Sox4	0.136659	0
RGC	Hes1	0.133512	0
RGC	Col9a1	0.132964	0
RGC	Ank2	0.130752	0
RGC	Pcdh17	0.129377	0
RGC	Igfbp5	0.127266	0
RGC	E2f1	0.126295	0
RGC	Hmga2	0.123505	0
RGC	Hbb-y	0.123452	0
RGC	Sstr2	0.123011	0
RGC	Schip1	0.1222	0
MG	Clu	0.203663	0
MG	Rlbp1	0.199837	0
MG	Glul	0.172119	0
MG	Abca8a	0.16083	0
MG	Cd9	0.158057	0
MG	Cryab	0.1536	0
MG	Synpr	0.146532	0
MG	Car2	0.142886	0
MG	Cav1	0.125246	0
MG	Slc1a3	0.109066	4.78906e-264
MG	Timp3	0.10174	8.35237e-230
MG	Dbi	0.0959123	2.5999e-204
MG	Acsl3	0.095141	4.71937e-201
MG	Slitrk2	0.0923352	2.00897e-189
MG	Car14	0.0895759	2.46874e-178
MG	Malat1	0.0890797	2.24168e-176
MG	Il33	0.0866744	4.83338e-167
MG	Mgarp	0.085297	8.16261e-162
MG	Rtn4	0.0844147	1.64417e-158
MG	Syt10	0.0828676	8.42008e-153
MG	Frzb	0.0797388	1.39261e-141
MG	S1pr1	0.0796705	2.41996e-141
MG	Crym	0.0773588	2.42368e-133
MG	Mfge8	0.076953	5.81031e-132
MG	Cebpd	0.0766465	6.33351e-131
MG	Itm2b	0.0754158	8.40418e-127
MG	Kcnj10	0.0713976	8.23912e-114
MG	Fxyd1	0.0694725	7.68386e-108
MG	Ptn	0.065183	3.93977e-95
MG	Cdc42ep1	0.0645057	3.37049e-93
MG	Shisa9	0.0643528	9.14363e-93
MG	Bmp3	0.0637329	5.10244e-91
MG	Pdpn	0.0603275	9.97768e-82
MG	Dapl1	0.058464	7.35759e-77
MG	Sparc	0.0578883	2.18532e-75
MG	BC055402	0.056884	7.47704e-73
MG	Gpm6a	0.0552494	8.0055e-69
MG	Enpp2	0.0536313	5.97606e-65
MG	Esrp1	0.0521071	2.08557e-61
MG	Sat1	0.0503618	1.78047e-57
MG	Mgll	0.0503309	2.08454e-57
MG	F3	0.0502465	3.20357e-57
MG	Creb3l2	0.0498875	1.9764e-56
MG	Gm15283	0.0494439	1.83854e-55
MG	Efemp1	0.0488102	4.29855e-54
MG	Flt1	0.0484519	2.50817e-53
MG	Crot	0.0460262	2.74135e-48
MG	Slc6a11	0.0458961	5.02376e-48
MG	Mt1	0.0456718	1.4209e-47
MG	Vcam1	0.0446184	1.75379e-45
MG	Rab27b	0.0428927	3.67422e-42
MG	Hist1h2bc	0.0420454	1.40682e-40
MG	Mmd2	0.0409853	1.21502e-38
MG	Espn	0.0397906	1.61418e-36
MG	Qrfpr	0.0383375	5.08937e-34
MG	Ppil6	0.0381873	9.11127e-34
MG	Sfxn5	0.0378125	3.86147e-33
MG	Tspan7	0.0373716	2.07232e-32
MG	Ctsc	0.0373548	2.20883e-32
MG	Prss56	0.0367222	2.37736e-31
MG	Gca	0.0361537	1.94313e-30
MG	Sec62	0.0359779	3.69691e-30
MG	Chrdl1	0.0356725	1.12152e-29
MG	Egfr	0.0339585	4.78404e-27
MG	Nfkbiz	0.0335834	1.73102e-26
MG	Tsc22d4	0.0331871	6.63365e-26
MG	Gm17750	0.0331312	8.00685e-26
MG	Mfap3l	0.0327188	3.17915e-25
MG	Kdr	0.0326912	3.4846e-25
MG	Spon1	0.0323539	1.06165e-24
MG	Fam169a	0.0320501	2.86851e-24
MG	Map3k5	0.0312862	3.35133e-23
MG	Dgkb	0.0294521	9.66313e-21
MG	Slc7a2	0.0289192	4.70505e-20
MG	Rgcc	0.0287675	7.34431e-20
MG	Col9a1	0.0287275	8.25622e-20
MG	Bves	0.0286121	1.15624e-19
MG	Ptch1	0.028353	2.45138e-19
MG	Slc15a2	0.0281997	3.81192e-19
MG	Unc13c	0.0278806	9.48229e-19
MG	Gpm6b	0.0275655	2.30893e-18
MG	Pak3	0.0268907	1.50186e-17
MG	Cntn1	0.0265202	4.11882e-17
MG	Ogfrl1	0.0253977	8.05527e-16
MG	Sntb1	0.0253945	8.12199e-16
MG	Nudt7	0.025123	1.63583e-15
MG	Maf	0.0245958	6.24133e-15
MG	S100a6	0.0245017	7.90145e-15
MG	Apoe	0.0244599	8.77386e-15
MG	Mt3	0.0244507	8.97741e-15
MG	Junb	0.0243821	1.0654e-14
MG	Ldb2	0.0234499	1.04185e-13
MG	Ptprd	0.0233028	1.481e-13
MG	Acyp2	0.0228777	4.04652e-13
MG	Slmap	0.0225033	9.66183e-13
MG	Rdh10	0.0224689	1.04579e-12
MG	Gucy1a1	0.0221865	1.99595e-12
MG	Slc38a3	0.0221822	2.01573e-12
MG	Pdgfrb	0.0221482	2.17742e-12
MG	Cntnap2	0.0221434	2.20138e-12
HC	Rps3a1	0.466503	0
HC	Cd24a	0.460317	0
HC	Stmn2	0.446481	0
HC	Tuba1a	0.428601	0
HC	Basp1	0.422776	0
HC	Tubb3	0.415925	0
HC	Tmsb10	0.415468	0
HC	Actb	0.409189	0
HC	Tubb2b	0.403236	0
HC	Gap43	0.382639	0
HC	Pax6	0.355626	0
HC	Ina	0.348299	0
HC	Rps27	0.347414	0
HC	Nefl	0.342836	0
HC	Elavl4	0.335568	0
HC	Igfbpl1	0.324054	0
HC	Atoh7	0.313048	0
HC	Kif5c	0.312698	0
HC	Sncg	0.31081	0
HC	Stmn4	0.300496	0
HC	Hmgcs1	0.292426	0
HC	Tmsb4x	0.288882	0
HC	Mllt11	0.28672	0
HC	Rtn1	0.280893	0
HC	Crmp1	0.276338	0
HC	Uchl1	0.271984	0
HC	Klf7	0.264196	0
HC	Tagln3	0.261429	0
HC	Calm1	0.259941	0
HC	Sox4	0.259885	0
HC	Ebf1	0.258999	0
HC	Pou6f2	0.257491	0
HC	Ccnd1	0.257142	0
HC	Mapt	0.251384	0
HC	Dpysl2	0.251213	0
HC	Rassf4	0.250839	0
HC	Stmn3	0.248966	0
HC	S100a10	0.245428	0
HC	Pclaf	0.2425	0
HC	Dcx	0.237995	0
HC	Rps14	0.235714	0
HC	Onecut2	0.235363	0
HC	Rbfox2	0.230712	0
HC	Tubb2a	0.229647	0
HC	Sfrp2	0.224876	0
HC	Gadd45a	0.220578	0
HC	Nhlh2	0.219127	0
HC	Neurog2	0.218821	0
HC	Gal	0.217682	0
HC	Nnat	0.214673	0
HC	D930028M14Rik	0.209257	0
HC	Uba52	0.206689	0
HC	Ptn	0.205633	0
HC	Crabp1	0.204061	0
HC	Hmgb2	0.200073	0
HC	Pou4f2	0.199982	0
HC	Fgf15	0.199656	0
HC	Top2a	0.196976	0
HC	Rrm2	0.196491	0
HC	Tfap2b	0.19467	0
HC	Itm2a	0.192641	0
HC	Hes6	0.188905	0
HC	Ebf3	0.187964	0
HC	Rpl26	0.186274	0
HC	Cks2	0.186143	0
HC	Gng3	0.183938	0
HC	Id1	0.183446	0
HC	Cenpa	0.179369	0
HC	Hes5	0.177562	0
HC	Cenpf	0.177327	0
HC	Id2	0.169653	0
HC	Lhx1os	0.169119	0
HC	Pou4f1	0.167069	0
HC	Barhl2	0.166334	0
HC	Pou3f1	0.16606	0
HC	Ccnb1	0.165717	0
HC	Dapl1	0.164218	0
HC	Dlx2	0.161774	0
HC	Phlda1	0.160219	0
HC	Nr2f1	0.159662	0
HC	Lhx1	0.159052	0
HC	Mest	0.157788	0
HC	Dlx1	0.155462	0
HC	Irx2	0.154751	0
HC	Cdc20	0.150695	0
HC	Plagl1	0.149971	0
HC	Onecut1	0.148064	0
HC	Prc1	0.143451	0
HC	Tfdp2	0.140747	0
HC	Ccer2	0.135493	0
HC	Stmn1	0.135261	0
HC	Runx1t1	0.135256	0
HC	Klf13	0.133863	0
HC	Myb	0.1303	0
HC	Tubb4b	0.128719	0
HC	Hmga2	0.128391	0
HC	Pcdh17	0.128389	0
HC	Igfbp5	0.127883	0
HC	Ilf2	0.127031	0
HC	Ank2	0.12667	0

## Sheet: S3
Table S3. Cell type specific driver genes for zebrafish
celltype	gene	correlation	pValue
Rod	Pdc	0.717622	0
Rod	Rom1	0.696388	0
Rod	Sag	0.69204	0
Rod	Pde6g	0.685141	0
Rod	Gngt1	0.665146	0
Rod	Unc119	0.664459	0
Rod	Rho	0.64871	0
Rod	Prph2	0.637049	0
Rod	Tulp1	0.589065	0
Rod	Nr2e3	0.580031	0
Rod	Smim40	0.572317	0
Rod	Ebpl	0.567373	0
Rod	Rcvrn	0.562716	0
Rod	Gngt2	0.56144	0
Rod	Nrl	0.556106	0
Rod	Cnga1	0.556095	0
Rod	Prcd	0.534278	0
Rod	Gnb3	0.497866	0
Rod	Pde6b	0.476629	0
Rod	Atp1b2	0.474952	0
Rod	Crx	0.449013	0
Rod	Gnb1	0.445128	0
Rod	Fam57b	0.434915	0
Rod	Malat1	0.433029	0
Rod	Snap25	0.421515	0
Rod	Otx2	0.410004	0
Rod	Elovl4	0.406837	0
Rod	Chchd10	0.402978	0
Rod	Rpgrip1	0.402756	0
Rod	Samd11	0.402072	0
Rod	A930003A15Rik	0.401474	0
Rod	Ptp4a3	0.394155	0
Rod	Glo1	0.392731	0
Rod	Rbp3	0.392223	0
Rod	Agpat3	0.389469	0
Rod	Aipl1	0.389347	0
Rod	Cst3	0.389273	0
Rod	Cdhr1	0.387647	0
Rod	Fabp7	0.383398	0
Rod	Plekhb1	0.383286	0
Rod	Abhd14b	0.382618	0
Rod	Cplx3	0.380533	0
Rod	Stx3	0.3725	0
Rod	Ndrg1	0.368631	0
Rod	Klc3	0.365157	0
Rod	Rdh12	0.355551	0
Rod	Slc25a33	0.351608	0
Rod	Cdk2ap2	0.35022	0
Rod	Ccdc126	0.347019	0
Rod	Cplx4	0.34426	0
Rod	Chgb	0.34259	0
Rod	Gnat1	0.336421	0
Rod	Mir124a-1hg	0.333775	0
Rod	Guk1	0.332543	0
Rod	Rd3	0.33141	0
Rod	Rp1	0.328535	0
Rod	Grina	0.328096	0
Rod	Lgmn	0.326277	0
Rod	Rtbdn	0.323298	0
Rod	Ndufa4	0.321899	0
Rod	Ankrd33	0.315555	0
Rod	Cadm2	0.313807	0
Rod	Impg2	0.312331	0
Rod	Arl6	0.311815	0
Rod	Ssu72	0.310471	0
Rod	Laptm4b	0.306555	0
Rod	Fabp12	0.304788	0
Rod	Amer2	0.303764	0
Rod	Oaz1	0.303431	0
Rod	Dmd	0.299253	0
Rod	1190005I06Rik	0.2953	0
Rod	Ypel3	0.294547	0
Rod	Tshz2	0.294519	0
Rod	Cngb1	0.28946	0
Rod	C1qtnf12	0.287135	0
Rod	Slc1a2	0.286811	0
Rod	Casz1	0.285491	0
Rod	Kcnb1	0.285171	0
Rod	Nrtn	0.283777	0
Rod	Guca1a	0.282523	0
Rod	Tma7	0.282193	0
Rod	Impdh1	0.278455	0
Rod	Dlc1	0.278142	0
Rod	Htra1	0.277916	0
Rod	Nfic	0.276262	0
Rod	Samd7	0.274974	0
Rod	Cep290	0.274708	0
Rod	Prom1	0.274355	0
Rod	Ttyh2	0.274316	0
Rod	Rnf121	0.274083	0
Rod	Rora	0.272781	0
Rod	Neurod4	0.272712	0
Rod	Pik3r1	0.272371	0
Rod	Atp6v0b	0.270857	0
Rod	Epb41l2	0.270668	0
Rod	Mpp4	0.266846	0
Rod	Zfp385b	0.266199	0
Rod	Reep6	0.266137	0
Rod	Cltb	0.26514	0
Rod	Ndrg3	0.264703	0
Cone	Opn1sw	0.324272	0
Cone	Gnat2	0.308446	0
Cone	Ccdc136	0.238561	0
Cone	Arr3	0.230382	0
Cone	Kcne2	0.218818	0
Cone	Syndig1l	0.202119	0
Cone	Gnb3	0.175108	0
Cone	Krt18	0.157725	0
Cone	Gngt2	0.157481	0
Cone	Gulo	0.154658	0
Cone	Guca1a	0.143934	0
Cone	Otop3	0.143296	0
Cone	Pgc	0.1291	0
Cone	Cngb3	0.125692	0
Cone	Cltb	0.124348	0
Cone	Pygm	0.121718	0
Cone	Pde6c	0.121079	0
Cone	Meg3	0.115541	2.35526e-296
Cone	Chgb	0.110795	1.72988e-272
Cone	Thrb	0.108243	4.46252e-260
Cone	Aipl1	0.106047	1.21354e-249
Cone	Rxrg	0.0992754	7.76235e-219
Cone	Pde6h	0.0956661	2.87203e-203
Cone	Scg3	0.091073	2.62043e-184
Cone	Tafa3	0.0876955	5.6697e-171
Cone	Riiad1	0.087496	3.35162e-170
Cone	Kcnab1	0.0873339	1.41446e-169
Cone	Gckr	0.0832943	2.29843e-154
Cone	Rd3l	0.080764	3.28073e-145
Cone	Aplp1	0.0759412	1.48757e-128
Cone	Opn1mw	0.0752111	4.01392e-126
Cone	Cabp5	0.0745484	6.16042e-124
Cone	Cuedc1	0.0724092	5.16381e-117
Cone	Camk2b	0.0714936	4.11079e-114
Cone	Ckb	0.0678396	6.61058e-103
Cone	Abhd14b	0.0672471	3.81292e-101
Cone	Sncb	0.0659867	1.88871e-97
Cone	Dnaic1	0.0627981	2.03907e-88
Cone	Ndufaf5	0.0626675	4.67399e-88
Cone	Ankrd33	0.0618888	6.35048e-86
Cone	Sphkap	0.0614221	1.17106e-84
Cone	Rab27b	0.0589928	3.17009e-78
Cone	Tulp1	0.0585098	5.61032e-77
Cone	Atp1b2	0.0572678	8.13429e-74
Cone	Apbb1	0.0569038	6.67139e-73
Cone	Cplx2	0.0529972	1.83102e-63
Cone	Cntn1	0.0527333	7.51636e-63
Cone	Pde6d	0.0524944	2.68292e-62
Cone	Slc6a6	0.0519832	4.00616e-61
Cone	Epha10	0.0506422	4.2465e-58
Cone	Cplx3	0.0505265	7.68067e-58
Cone	Lgalsl	0.0501999	4.05923e-57
Cone	Amer2	0.0501231	5.99541e-57
Cone	Clu	0.0500591	8.29588e-57
Cone	Guk1	0.0495515	1.07266e-55
Cone	Btg2	0.049284	4.08879e-55
Cone	Mfge8	0.0491615	7.52862e-55
Cone	Rhobtb1	0.0488508	3.51677e-54
Cone	Ypel3	0.0486957	7.56467e-54
Cone	Impdh1	0.0483317	4.51967e-53
Cone	Kcnma1	0.0478834	4.01347e-52
Cone	Elovl2	0.0467738	8.17705e-50
Cone	Prdm1	0.0465588	2.25897e-49
Cone	Gabrb3	0.0458925	5.10768e-48
Cone	Ckmt1	0.0458598	5.94493e-48
Cone	Eno2	0.0457415	1.02907e-47
Cone	Pacsin1	0.045335	6.70633e-47
Cone	1190005I06Rik	0.0450727	2.22879e-46
Cone	Cdkn1c	0.0437397	8.94007e-44
Cone	Arhgap31	0.0434405	3.34957e-43
Cone	Slc1a2	0.0432734	6.97717e-43
Cone	Nrtn	0.0430973	1.50761e-42
Cone	Cdk2ap2	0.0423341	4.09634e-41
Cone	Slc25a33	0.0422781	5.20746e-41
Cone	Fos	0.0421429	9.28051e-41
Cone	Fabp7	0.0419061	2.54401e-40
Cone	Ccdc107	0.0418865	2.76464e-40
Cone	Smim13	0.0416056	9.0683e-40
Cone	Chga	0.0412999	3.27374e-39
Cone	Rbp3	0.0402173	2.86193e-37
Cone	Lhx4	0.0398297	1.37891e-36
Cone	Sptb	0.0396444	2.90765e-36
Cone	Arl6	0.0395824	3.7288e-36
Cone	Grina	0.0390634	2.95065e-35
Cone	Klhl33	0.0384265	3.59915e-34
Cone	Tmem150c	0.0376016	8.64665e-33
Cone	Gabarapl1	0.0369332	1.08086e-31
Cone	Isl2	0.0366891	2.68884e-31
Cone	Mylk	0.0365263	4.92108e-31
Cone	Vamp2	0.0364749	5.95183e-31
Cone	Tmem9	0.036008	3.31233e-30
Cone	H3f3b	0.035832	6.28957e-30
Cone	A930009A15Rik	0.0357245	9.28981e-30
Cone	Otx2	0.0355634	1.66335e-29
Cone	Slitrk6	0.0354944	2.13323e-29
Cone	Klc3	0.0352424	5.26981e-29
Cone	Oaz1	0.0350334	1.11018e-28
Cone	Rtn4rl1	0.0348274	2.30451e-28
Cone	Ctsf	0.0346605	4.15098e-28
Cone	Tecpr1	0.0342981	1.47516e-27
BC	Pcp2	0.347229	0
BC	Pcp4	0.330806	0
BC	Trnp1	0.294217	0
BC	Gng13	0.285127	0
BC	Cabp5	0.285055	0
BC	Qpct	0.266474	0
BC	Isl1	0.253894	0
BC	Gabrr1	0.242348	0
BC	Trpm1	0.240403	0
BC	Ntng1	0.233769	0
BC	Rnf152	0.230648	0
BC	Car8	0.223681	0
BC	Car10	0.22194	0
BC	Prox1	0.181819	0
BC	Vsx2	0.17268	0
BC	Vstm2b	0.1701	0
BC	Grm6	0.16727	0
BC	Scg2	0.164863	0
BC	B3galt2	0.160721	0
BC	Calm1	0.158377	0
BC	Gnao1	0.151337	0
BC	Prkca	0.15054	0
BC	Otor	0.145651	0
BC	Prdm8	0.142528	0
BC	Ndnf	0.141834	0
BC	Fstl5	0.141644	0
BC	Cplx3	0.141404	0
BC	Gm17750	0.140297	0
BC	Foxn3	0.13865	0
BC	Lin7a	0.137281	0
BC	Gpr179	0.135028	0
BC	Ablim1	0.133488	0
BC	Drd2	0.131301	0
BC	Zfhx3	0.13095	0
BC	Sncb	0.130739	0
BC	Cntnap2	0.127312	0
BC	Wscd2	0.123262	0
BC	Kcnmb2	0.123121	0
BC	Tubb2a	0.122036	0
BC	Gabrg2	0.118976	0
BC	Rtn1	0.117928	0
BC	Asic4	0.11753	1.15163e-306
BC	Gnb3	0.111748	3.38034e-277
BC	Itm2c	0.111203	1.70286e-274
BC	Runx1t1	0.111058	8.83026e-274
BC	Mllt11	0.110754	2.76351e-272
BC	Rit2	0.11057	2.2138e-271
BC	Rab3a	0.110356	2.4988e-270
BC	Aplp1	0.110325	3.54557e-270
BC	Nrxn3	0.108393	8.4732e-261
BC	Kcnk3	0.107077	1.65093e-254
BC	Celf3	0.107037	2.55412e-254
BC	Fam135b	0.106755	5.5636e-253
BC	Prkce	0.103943	7.62487e-240
BC	Celf4	0.10328	8.40076e-237
BC	Gng3	0.10173	9.23583e-230
BC	Tagln3	0.100834	9.61177e-226
BC	Clstn3	0.0992315	1.21075e-218
BC	Stmn3	0.0992082	1.53161e-218
BC	Lmo4	0.0976993	5.76456e-212
BC	Crmp1	0.097538	2.86876e-211
BC	Tuba1a	0.0943843	7.00461e-198
BC	Nap1l5	0.0935827	1.50044e-194
BC	Mapt	0.0911158	1.76183e-184
BC	Chga	0.0899111	1.1581e-179
BC	Syt9	0.0883922	1.10862e-173
BC	Pcsk1n	0.0873712	1.01631e-169
BC	C130073E24Rik	0.0872124	4.15992e-169
BC	Sox4	0.0863091	1.19919e-165
BC	Ptprd	0.0858098	9.45529e-164
BC	Nyap2	0.0854318	2.53614e-162
BC	St18	0.0840726	3.07309e-157
BC	Hecw1	0.0839135	1.19438e-156
BC	Insyn2a	0.0838903	1.45638e-156
BC	Vsx1	0.0826756	4.22846e-152
BC	Rsph10b	0.082489	2.02259e-151
BC	Fcor	0.0822088	2.1073e-150
BC	Asap2	0.0820427	8.42253e-150
BC	Thsd7a	0.081439	1.26478e-147
BC	Scgn	0.0813783	2.08832e-147
BC	Chodl	0.0811916	9.75279e-147
BC	Kcnma1	0.0803667	8.46375e-144
BC	Mtus2	0.078794	2.7896e-138
BC	Kif5c	0.078131	5.47581e-136
BC	Zbtb20	0.0777388	1.21811e-134
BC	Syt4	0.0764387	3.17948e-130
BC	Cadps	0.0758715	2.54563e-128
BC	Pcbp3	0.0738504	1.17752e-121
BC	Nnat	0.0727255	5.03679e-118
BC	Siah3	0.0723577	7.53412e-117
BC	Aplp2	0.0721678	3.03056e-116
BC	Ensa	0.0712266	2.83622e-113
BC	Rpap3	0.0708466	4.37856e-112
BC	Ptprr	0.0705471	3.74529e-111
BC	Tmem35a	0.0703058	2.09817e-110
BC	Ube2ql1	0.0700606	1.20067e-109
BC	Asic3	0.0682814	3.13793e-104
BC	Ldb2	0.068273	3.32621e-104
BC	Ddah1	0.068012	2.01744e-103
BC	Pcp4l1	0.0679244	3.68726e-103
AC	Tfap2b	0.279257	0
AC	Actb	0.228902	0
AC	Nnat	0.224461	0
AC	Runx1t1	0.222186	0
AC	Tfap2a	0.218769	0
AC	Tagln3	0.210287	0
AC	Pax6	0.20043	0
AC	Lrrn3	0.186208	0
AC	Cbln2	0.185521	0
AC	Sox4	0.184605	0
AC	Rims1	0.180685	0
AC	Cd24a	0.177994	0
AC	Tmsb10	0.173435	0
AC	Kif5c	0.173102	0
AC	Basp1	0.172413	0
AC	Zfhx3	0.172386	0
AC	AI593442	0.166215	0
AC	Nhlh2	0.166015	0
AC	Ina	0.159449	0
AC	Rtn1	0.158512	0
AC	Tubb2b	0.15567	0
AC	Crmp1	0.1535	0
AC	Gabra2	0.146329	0
AC	Tuba1a	0.145864	0
AC	Celf4	0.14279	0
AC	Meis2	0.137427	0
AC	Dpysl2	0.136911	0
AC	Nr4a2	0.134837	0
AC	Barhl2	0.132384	0
AC	Stmn2	0.132374	0
AC	Stmn3	0.131501	0
AC	Rbfox2	0.128023	0
AC	Pcp4l1	0.126977	0
AC	Mllt11	0.123466	0
AC	Atp1b1	0.121154	0
AC	Crabp1	0.118602	0
AC	Megf10	0.118194	0
AC	Mapt	0.113124	4.53027e-284
AC	Aplp1	0.111897	6.17955e-278
AC	Gng3	0.111071	7.59192e-274
AC	Cxcl14	0.109589	1.3792e-266
AC	Tubb3	0.109275	4.65439e-265
AC	Tubb2a	0.106586	3.50091e-252
AC	Rps3a1	0.106092	7.46902e-250
AC	Gad1	0.105934	4.15426e-249
AC	Lhx9	0.104957	1.53048e-244
AC	Pnoc	0.100011	4.39758e-222
AC	Xist	0.099385	2.55792e-219
AC	Rpl26	0.0988172	7.92245e-217
AC	Spock3	0.0951566	4.06026e-201
AC	Paip1	0.0944062	5.67409e-198
AC	Kdm6b	0.0937071	4.58426e-195
AC	Pcsk1n	0.090398	1.33098e-181
AC	Neurog2	0.0903896	1.4387e-181
AC	Cygb	0.08847	5.50897e-174
AC	Smpd3	0.0878571	1.34026e-171
AC	Stmn4	0.086997	2.80093e-168
AC	Gm4258	0.0861877	3.47629e-165
AC	Slc1a6	0.0860993	7.53813e-165
AC	Pcdh9	0.0855661	7.89159e-163
AC	Tfap2c	0.0808995	1.07922e-145
AC	Zfhx2	0.0794155	1.89741e-140
AC	Gm42303	0.0776914	1.77065e-134
AC	Ccdc85c	0.0769911	4.31446e-132
AC	Iqsec3	0.0768007	1.90607e-131
AC	Thra	0.0752638	2.68544e-126
AC	Foxn3	0.0748791	5.02669e-125
AC	Calm1	0.0742914	4.28873e-123
AC	Gm40841	0.0741815	9.80982e-123
AC	Pcbp3	0.0731944	1.56774e-119
AC	Rph3a	0.0726994	6.10459e-118
AC	Gria2	0.0720831	5.62799e-116
AC	Bhlhe22	0.0717109	8.4904e-115
AC	Gpm6a	0.0716053	1.82835e-114
AC	Zfp503	0.0707079	1.18456e-111
AC	Grin2b	0.0695153	5.68275e-108
AC	Lhfp	0.0694448	9.3346e-108
AC	Npy	0.0688368	6.61865e-106
AC	Id4	0.0684464	1.00051e-104
AC	Ppp6r2	0.068365	1.75938e-104
AC	Syt4	0.0658679	4.17557e-97
AC	Slc24a5	0.0652519	2.49942e-95
AC	Adamts18	0.0651556	4.72237e-95
AC	Rab3a	0.0649911	1.39631e-94
AC	Rap1gap	0.0643763	7.84469e-93
AC	Nap1l5	0.0638832	1.93128e-91
AC	Phlda1	0.063753	4.48188e-91
AC	Dlgap1	0.0637336	5.07724e-91
AC	Taf4b	0.0635053	2.21218e-90
AC	Scg2	0.0613783	1.5373e-84
AC	Tmem35a	0.0611075	8.24561e-84
AC	Ptprd	0.0608047	5.34709e-83
AC	Nr2f2	0.0605525	2.51853e-82
AC	Dlg2	0.0600801	4.51099e-81
AC	Nav1	0.0598656	1.65922e-80
AC	Rd3l	0.0567089	2.04648e-72
AC	Gria1	0.0566845	2.35435e-72
AC	Cntnap2	0.0558564	2.63455e-70
AC	Abhd2	0.0557064	6.14599e-70
AC	Pacsin1	0.0548353	8.04118e-68
RGC	Gap43	0.49443	0
RGC	Sncg	0.476737	0
RGC	Rps3a1	0.460807	0
RGC	Stmn2	0.458361	0
RGC	Nefl	0.436225	0
RGC	Elavl4	0.423804	0
RGC	Cd24a	0.403486	0
RGC	Tubb3	0.399428	0
RGC	Basp1	0.393013	0
RGC	Igfbpl1	0.384932	0
RGC	S100a10	0.383649	0
RGC	Tuba1a	0.383242	0
RGC	Tubb2b	0.376696	0
RGC	Tmsb10	0.37577	0
RGC	Actb	0.373348	0
RGC	Ebf1	0.372714	0
RGC	Atoh7	0.358748	0
RGC	Rps27	0.353863	0
RGC	Pou6f2	0.344666	0
RGC	Hmgcs1	0.338721	0
RGC	Uchl1	0.337007	0
RGC	Klf7	0.33147	0
RGC	Ina	0.329448	0
RGC	Tmsb4x	0.306663	0
RGC	Pou4f1	0.300908	0
RGC	Stmn4	0.297676	0
RGC	Ccnd1	0.275646	0
RGC	Dpysl2	0.275317	0
RGC	Gal	0.272434	0
RGC	Ebf3	0.266579	0
RGC	Calm1	0.26486	0
RGC	Pclaf	0.261034	0
RGC	Pou4f2	0.256696	0
RGC	Mapt	0.256107	0
RGC	Mllt11	0.255762	0
RGC	Rassf4	0.255113	0
RGC	D930028M14Rik	0.247281	0
RGC	Pax6	0.244668	0
RGC	Sfrp2	0.237622	0
RGC	Gadd45a	0.233012	0
RGC	Stmn3	0.232387	0
RGC	Dcx	0.231282	0
RGC	Kif5c	0.226	0
RGC	Crmp1	0.222889	0
RGC	Irx2	0.221784	0
RGC	Hmgb2	0.220372	0
RGC	Rps14	0.220372	0
RGC	Uba52	0.219894	0
RGC	Snca	0.21903	0
RGC	Rtn1	0.216638	0
RGC	Top2a	0.214651	0
RGC	Fgf15	0.212146	0
RGC	Rrm2	0.211944	0
RGC	Itm2a	0.208233	0
RGC	Hes6	0.206811	0
RGC	Tubb2a	0.201697	0
RGC	Cks2	0.201581	0
RGC	Id1	0.197231	0
RGC	Ptn	0.196458	0
RGC	Rbfox2	0.195183	0
RGC	Hes5	0.194937	0
RGC	Cenpa	0.194246	0
RGC	Cenpf	0.193618	0
RGC	Gng3	0.185303	0
RGC	Neurog2	0.182729	0
RGC	Ccer2	0.179779	0
RGC	Ccnb1	0.179343	0
RGC	Id2	0.176034	0
RGC	Isl1	0.175333	0
RGC	Mest	0.169767	0
RGC	Dlx2	0.169135	0
RGC	Dapl1	0.166875	0
RGC	Rpl26	0.165622	0
RGC	Syt4	0.164775	0
RGC	Cdc20	0.163152	0
RGC	Crabp1	0.16194	0
RGC	Onecut2	0.16114	0
RGC	Prc1	0.157029	0
RGC	Tagln3	0.156226	0
RGC	Plagl1	0.152938	0
RGC	Dlx1	0.152346	0
RGC	Tubb4b	0.15141	0
RGC	Pou4f3	0.150079	0
RGC	Nr2f1	0.149689	0
RGC	Dbi	0.145251	0
RGC	Pou3f1	0.141904	0
RGC	Tfdp2	0.141839	0
RGC	Klf13	0.139917	0
RGC	Myb	0.13866	0
RGC	Sox4	0.136659	0
RGC	Hes1	0.133512	0
RGC	Col9a1	0.132964	0
RGC	Ank2	0.130752	0
RGC	Pcdh17	0.129377	0
RGC	Igfbp5	0.127266	0
RGC	E2f1	0.126295	0
RGC	Hmga2	0.123505	0
RGC	Hbb-y	0.123452	0
RGC	Sstr2	0.123011	0
RGC	Schip1	0.1222	0
MG	Clu	0.203663	0
MG	Rlbp1	0.199837	0
MG	Glul	0.172119	0
MG	Abca8a	0.16083	0
MG	Cd9	0.158057	0
MG	Cryab	0.1536	0
MG	Synpr	0.146532	0
MG	Car2	0.142886	0
MG	Cav1	0.125246	0
MG	Slc1a3	0.109066	4.78906e-264
MG	Timp3	0.10174	8.35237e-230
MG	Dbi	0.0959123	2.5999e-204
MG	Acsl3	0.095141	4.71937e-201
MG	Slitrk2	0.0923352	2.00897e-189
MG	Car14	0.0895759	2.46874e-178
MG	Malat1	0.0890797	2.24168e-176
MG	Il33	0.0866744	4.83338e-167
MG	Mgarp	0.085297	8.16261e-162
MG	Rtn4	0.0844147	1.64417e-158
MG	Syt10	0.0828676	8.42008e-153
MG	Frzb	0.0797388	1.39261e-141
MG	S1pr1	0.0796705	2.41996e-141
MG	Crym	0.0773588	2.42368e-133
MG	Mfge8	0.076953	5.81031e-132
MG	Cebpd	0.0766465	6.33351e-131
MG	Itm2b	0.0754158	8.40418e-127
MG	Kcnj10	0.0713976	8.23912e-114
MG	Fxyd1	0.0694725	7.68386e-108
MG	Ptn	0.065183	3.93977e-95
MG	Cdc42ep1	0.0645057	3.37049e-93
MG	Shisa9	0.0643528	9.14363e-93
MG	Bmp3	0.0637329	5.10244e-91
MG	Pdpn	0.0603275	9.97768e-82
MG	Dapl1	0.058464	7.35759e-77
MG	Sparc	0.0578883	2.18532e-75
MG	BC055402	0.056884	7.47704e-73
MG	Gpm6a	0.0552494	8.0055e-69
MG	Enpp2	0.0536313	5.97606e-65
MG	Esrp1	0.0521071	2.08557e-61
MG	Sat1	0.0503618	1.78047e-57
MG	Mgll	0.0503309	2.08454e-57
MG	F3	0.0502465	3.20357e-57
MG	Creb3l2	0.0498875	1.9764e-56
MG	Gm15283	0.0494439	1.83854e-55
MG	Efemp1	0.0488102	4.29855e-54
MG	Flt1	0.0484519	2.50817e-53
MG	Crot	0.0460262	2.74135e-48
MG	Slc6a11	0.0458961	5.02376e-48
MG	Mt1	0.0456718	1.4209e-47
MG	Vcam1	0.0446184	1.75379e-45
MG	Rab27b	0.0428927	3.67422e-42
MG	Hist1h2bc	0.0420454	1.40682e-40
MG	Mmd2	0.0409853	1.21502e-38
MG	Espn	0.0397906	1.61418e-36
MG	Qrfpr	0.0383375	5.08937e-34
MG	Ppil6	0.0381873	9.11127e-34
MG	Sfxn5	0.0378125	3.86147e-33
MG	Tspan7	0.0373716	2.07232e-32
MG	Ctsc	0.0373548	2.20883e-32
MG	Prss56	0.0367222	2.37736e-31
MG	Gca	0.0361537	1.94313e-30
MG	Sec62	0.0359779	3.69691e-30
MG	Chrdl1	0.0356725	1.12152e-29
MG	Egfr	0.0339585	4.78404e-27
MG	Nfkbiz	0.0335834	1.73102e-26
MG	Tsc22d4	0.0331871	6.63365e-26
MG	Gm17750	0.0331312	8.00685e-26
MG	Mfap3l	0.0327188	3.17915e-25
MG	Kdr	0.0326912	3.4846e-25
MG	Spon1	0.0323539	1.06165e-24
MG	Fam169a	0.0320501	2.86851e-24
MG	Map3k5	0.0312862	3.35133e-23
MG	Dgkb	0.0294521	9.66313e-21
MG	Slc7a2	0.0289192	4.70505e-20
MG	Rgcc	0.0287675	7.34431e-20
MG	Col9a1	0.0287275	8.25622e-20
MG	Bves	0.0286121	1.15624e-19
MG	Ptch1	0.028353	2.45138e-19
MG	Slc15a2	0.0281997	3.81192e-19
MG	Unc13c	0.0278806	9.48229e-19
MG	Gpm6b	0.0275655	2.30893e-18
MG	Pak3	0.0268907	1.50186e-17
MG	Cntn1	0.0265202	4.11882e-17
MG	Ogfrl1	0.0253977	8.05527e-16
MG	Sntb1	0.0253945	8.12199e-16
MG	Nudt7	0.025123	1.63583e-15
MG	Maf	0.0245958	6.24133e-15
MG	S100a6	0.0245017	7.90145e-15
MG	Apoe	0.0244599	8.77386e-15
MG	Mt3	0.0244507	8.97741e-15
MG	Junb	0.0243821	1.0654e-14
MG	Ldb2	0.0234499	1.04185e-13
MG	Ptprd	0.0233028	1.481e-13
MG	Acyp2	0.0228777	4.04652e-13
MG	Slmap	0.0225033	9.66183e-13
MG	Rdh10	0.0224689	1.04579e-12
MG	Gucy1a1	0.0221865	1.99595e-12
MG	Slc38a3	0.0221822	2.01573e-12
MG	Pdgfrb	0.0221482	2.17742e-12
MG	Cntnap2	0.0221434	2.20138e-12
HC	Rps3a1	0.466503	0
HC	Cd24a	0.460317	0
HC	Stmn2	0.446481	0
HC	Tuba1a	0.428601	0
HC	Basp1	0.422776	0
HC	Tubb3	0.415925	0
HC	Tmsb10	0.415468	0
HC	Actb	0.409189	0
HC	Tubb2b	0.403236	0
HC	Gap43	0.382639	0
HC	Pax6	0.355626	0
HC	Ina	0.348299	0
HC	Rps27	0.347414	0
HC	Nefl	0.342836	0
HC	Elavl4	0.335568	0
HC	Igfbpl1	0.324054	0
HC	Atoh7	0.313048	0
HC	Kif5c	0.312698	0
HC	Sncg	0.31081	0
HC	Stmn4	0.300496	0
HC	Hmgcs1	0.292426	0
HC	Tmsb4x	0.288882	0
HC	Mllt11	0.28672	0
HC	Rtn1	0.280893	0
HC	Crmp1	0.276338	0
HC	Uchl1	0.271984	0
HC	Klf7	0.264196	0
HC	Tagln3	0.261429	0
HC	Calm1	0.259941	0
HC	Sox4	0.259885	0
HC	Ebf1	0.258999	0
HC	Pou6f2	0.257491	0
HC	Ccnd1	0.257142	0
HC	Mapt	0.251384	0
HC	Dpysl2	0.251213	0
HC	Rassf4	0.250839	0
HC	Stmn3	0.248966	0
HC	S100a10	0.245428	0
HC	Pclaf	0.2425	0
HC	Dcx	0.237995	0
HC	Rps14	0.235714	0
HC	Onecut2	0.235363	0
HC	Rbfox2	0.230712	0
HC	Tubb2a	0.229647	0
HC	Sfrp2	0.224876	0
HC	Gadd45a	0.220578	0
HC	Nhlh2	0.219127	0
HC	Neurog2	0.218821	0
HC	Gal	0.217682	0
HC	Nnat	0.214673	0
HC	D930028M14Rik	0.209257	0
HC	Uba52	0.206689	0
HC	Ptn	0.205633	0
HC	Crabp1	0.204061	0
HC	Hmgb2	0.200073	0
HC	Pou4f2	0.199982	0
HC	Fgf15	0.199656	0
HC	Top2a	0.196976	0
HC	Rrm2	0.196491	0
HC	Tfap2b	0.19467	0
HC	Itm2a	0.192641	0
HC	Hes6	0.188905	0
HC	Ebf3	0.187964	0
HC	Rpl26	0.186274	0
HC	Cks2	0.186143	0
HC	Gng3	0.183938	0
HC	Id1	0.183446	0
HC	Cenpa	0.179369	0
HC	Hes5	0.177562	0
HC	Cenpf	0.177327	0
HC	Id2	0.169653	0
HC	Lhx1os	0.169119	0
HC	Pou4f1	0.167069	0
HC	Barhl2	0.166334	0
HC	Pou3f1	0.16606	0
HC	Ccnb1	0.165717	0
HC	Dapl1	0.164218	0
HC	Dlx2	0.161774	0
HC	Phlda1	0.160219	0
HC	Nr2f1	0.159662	0
HC	Lhx1	0.159052	0
HC	Mest	0.157788	0
HC	Dlx1	0.155462	0
HC	Irx2	0.154751	0
HC	Cdc20	0.150695	0
HC	Plagl1	0.149971	0
HC	Onecut1	0.148064	0
HC	Prc1	0.143451	0
HC	Tfdp2	0.140747	0
HC	Ccer2	0.135493	0
HC	Stmn1	0.135261	0
HC	Runx1t1	0.135256	0
HC	Klf13	0.133863	0
HC	Myb	0.1303	0
HC	Tubb4b	0.128719	0
HC	Hmga2	0.128391	0
HC	Pcdh17	0.128389	0
HC	Igfbp5	0.127883	0
HC	Ilf2	0.127031	0
HC	Ank2	0.12667	0

## Sheet: S4
Table S4. Transcription factors identified in SCENIC analysis across different stages in mouse and their validation status
TF	Freq	Verified	CellType	Ref.(DOI)
Ahr	1	Yes	RGC	10.1038/s41419-023-05616-3			TF (Transcription Factor): The name of the transcription factor identified as a regulon in the SCENIC analysis.
Ascl1	3	Yes	RGC	10.1126/sciadv.aaz5858			Freq (Frequency): The number of times this transcription factor was detected as a regulon across different stages.
Atf3	1	Yes	RGC	10.1016/j.neuron.2022.06.003			Verified: Indicates whether the transcription factor has been experimentally validated (Yes , Unclear, or No).
Atoh7	4	Yes	RGC	10.1126/sciadv.abe4983			CellType: If validated, specifies the cell type where the transcription factor’s regulatory role was confirmed.
Bach2	2	No					Ref. (DOI): The DOI of the reference where the transcription factor’s validation was reported.
Barhl2	5	Yes	AC	10.1523/JNEUROSCI.5237-08.2009	RGC
Bcl11a	3	No
Bcl11b	1	No
Bclaf1	1	Yes	RGC	10.1523/JNEUROSCI.3227-13.2014	AC,HC
Bhlhe22	1	No
Bhlhe23	1	Yes	BC	10.1016/j.celrep.2020.108144
Bhlhe41	1	No
Brca1	2	Yes	RPC	10.3390/ijms19041214	HC, AC, RGC, BC
Cebpd	1	No
Cers4	2	Unclear		10.1111/ejn.13260
Churc1	1	No
Creb1	1	Yes	PR. Prescurs	10.1167/iovs.09-3741
Creb5	1	Yes	RGC	10.1371/journal.pone.0286344
Crx	17	Yes	PR. Prescurs	10.1093/hmg/ddy272			RPC	retinal progenitor cells
Dlx1	3	Yes	RGC	10.1242/dev.142042			MG	muller glia
Dlx2	7	Yes	RGC	10.1242/dev.142042			HC
Dlx3	1	No					AC	amacine cell
Dnmt1	1	Yes	RGC	10.1155/2022/9212116			BC	bipolar cell
E2f1	5	Unclear					Rod
E2f2	4	Unclear					Cone
E2f3	2	Unclear					RGC	retinal ganglion cell
E2f7	5	Unclear					PR. Prescurs
E2f8	5	Unclear										Yes
Ebf1	2	Yes	MG	10.1016/j.bbrc.2011.09.108	RGC							No
Eomes	2	Yes	RGC	10.1016/j.neuron.2019.05.044								Unclear
Erf	2	No
Ets1	1	No
Etv1	5	No
Etv4	2	No
Etv5	1	No
Fos	7	Unclear
Fosb	3	Yes	RGC	10.1371/journal.pone.0286344
Foxd1	1	Unclear		10.1242/dev.023572
Foxg1	1	Yes	RGC	10.1242/dev.023572
Foxm1	2	No
Foxn3	2	Yes	AC	10.1242/dev.199484
Foxn4	4	Yes	RPC	10.1073/pnas.1115767109
Foxp2	2	Yes	RGC	10.1016/j.neures.2016.11.008
Gbx2	1	Yes	AC	10.1016/j.celrep.2020.108382
Gfi1	1	Unclear	RGC	10.1016/j.ydbio.2003.08.005
Gli3	1	Yes	Rod	10.1016/j.celrep.2022.110312
Glis1	2	No
Hes1	6	Unclear
Hes2	3	Unclear
Hes5	4	Unclear
Hes6	2	Unclear
Heyl	1	No
Hif1a	1	Yes	RGC	10.1007/s10571-009-9467-2
Hivep2	1	No
Hmga2	5	Yes	MG	10.1016/j.ydbio.2015.12.010
Hmx1	1	No
Ilf2	1	No
Ilf3	1	Yes	MG	10.1186/s12915-015-0137-1
Irf5	2	No
Irx2	1	Unclear		10.1002/dvdy.22462
Isl1	1	Yes	RGC	10.1016/j.exer.2015.06.021	BC,AC
Isl2	2	Yes	RGC
Jun	4	Unclear
Junb	2	Unclear
Jund	1	Yes	PR. Prescurs	10.1038/sj.cdd.4400574
Klf10	2	No
Klf12	7	No
Klf13	2	No
Klf3	1	No
Klf6	2	Yes	RGC	10.1167/iovs.14-13882
Klf7	2	Yes	RGC	10.1038/s41467-021-25968-8
Klf9	1	Yes	RGC	10.1167/iovs.17-23319
Lcorl	7	No
Lef1	1	Unclear
Lhx1	1	Yes	RPC	10.1242/bio.20121396
Lhx2	5	Yes	RPC	10.1038/s42003-019-0375-9
Lhx4	3	Yes	Cone	10.1111/jpi.12753	Rod
Lhx5	4	Yes	RPC	10.1111/dgd.12074
Lhx9	2	Yes	AC	10.1007/s12035-017-0554-y
Maf	2	No
Mafb	4	No
Max	1	Yes	RGC	10.1002/jcp.10404
Mbnl2	1	No
Meis1	4	No
Meis3	1	No
Mitf	1	Yes
Mllt10	1	No
Myb	6	No
Mybl1	4	No
Neurod1	9	Yes	MG	10.4103/1673-5374.355818
Neurog1	1	Unclear
Neurog2	2	Yes	RPC	10.3389/fcell.2021.653305
Nfia	5	Yes	BC		MG
Nfib	2	Yes	BC		MG
Nfic	4	No
Nhlh1	1	Yes	RPC	10.1186/s13064-020-00142-w
Nr1h4	1	Yes	PR. Prescurs	10.1038/s41598-021-03041-0
Nr2e1	1	Yes	MG	10.1186/s13041-015-0126-x	Cone,AC
Nr2f1	4	Yes	RPC	10.1093/braincomms/fcab162
Nr2f2	1	No
Nr3c1	3	No
Nrl	7	Yes	Rod	10.1074/jbc.M111.279026
Olig1	1	No
Olig2	3	No
Onecut2	1	Yes	RGC	10.1002/cne.22741
Otx2	16	Yes	PR. Prescurs	10.7554/eLife.54279
Pax2	1	No
Pax6	1	Yes	RPC	10.1016/j.preteyeres.2022.101093
Pax7	3	No
Pbx1	3	No
Pdlim5	2	No
Peg3	1	No
Pitx1	1	No
Plagl1	5	Yes	AC	10.1186/1749-8104-2-11
Pou2f3	1	No
Pou3f1	5	No
Pou3f2	2	No
Pou3f3	1	No
Pou4f2	2	Yes	RGC	10.1002/dvg.22960
Pou4f3	1	Yes	RGC	10.1371/journal.pone.0076347
Pou5f1	1	No
Ppara	4	Unclear		10.1111/bph.14665
Prdm1	3	Unclear		10.1371/journal.pone.0176905
Prox1	3	Yes	AC	10.3389/fnana.2017.00039
Prrxl1	2	No
Rarb	2	Yes	RGC	PMID: 11723443
Rax	6	Yes	RPC		HC, AC, RGC, BC
Rbfox2	2	Yes	RGC	10.1038/s41598-020-76879-5	AC
Runx2	2	No
Rxrg	9	Yes	Cone
Satb2	7	Yes	RGC	10.1002/cne.25120
Sema4a	1	No
Sfpq	1	No
Shox2	1	No
Smad2	3	No
Smad3	1	No
Sox2	1	Yes	RPC	10.1038/s41598-018-20421-1
Sox4	11	Yes	RPC	10.1242/dev.090274
Sox5	1	Yes	BC	10.3389/fnana.2022.944706
Sox8	2	Yes	MG	10.1016/j.exer.2009.05.006
Sox9	6	Yes	MG	10.1016/j.neulet.2013.10.005	RPC
Sp3	1	Yes	Rod	10.1093/hmg/ddp484
Sp4	1	Yes	Rod	10.1074/jbc.M500957200
Tcf4	3	No
Tcf7l1	4	Yes	RPC	10.1096/fj.202201737RR
Tcf7l2	2	Yes	RGC	10.1016/j.exer.2022.109142
Tfap2a	1	Yes	HC	10.1002/dvdy.23762	AC
Tfap2c	7	Yes	HC	10.1002/dvdy.23762	AC
Tfdp1	2	No
Tfdp2	2	No
Tfeb	1	No
Thra	10	Unclear		10.1126/sciadv.aay5247
Thrb	12	Yes	Cone	10.1016/j.devcel.2013.06.005
Tlx2	1	No
Usf1	1	No
Vezf1	3	No
Vsx2	4	Yes	BC	10.1242/dev.190272	PR
Zbtb16	1	No
Zbtb18	1	No
Zbtb20	2	No
Zfhx2	2	No
Zfp2	1	No
Zfp280d	1	No
Zfp329	1	No
Zfp37	1	No
Zfp444	8	No
Zfp467	1	No
Zfp503	1	No
Zfp654	1	No
Zfp709	1	No
Zfx	1	No
Zic1	1	Yes	RGC	10.1038/s41467-018-05134-3
Zic3	1	Yes	RPC	10.1016/j.bbrc.2011.10.007

## Sheet: S5
Table S5.Transcription factors identified in SCENIC analysis across different stages in chicken and their validation status
TF	Freq	Verified	CellType	Ref.(DOI)
DMBX1	2	Yes					TF (Transcription Factor): The name of the transcription factor identified as a regulon in the SCENIC analysis.
E2F1	1	Unclear					Freq (Frequency): The number of times this transcription factor was detected as a regulon across different stages.
E2F6	1	No					Verified: Indicates whether the transcription factor has been experimentally validated (Yes , Unclear, or No).
ENSGALG00000005613	4	No					CellType: If validated, specifies the cell type where the transcription factor’s regulatory role was confirmed.
ENSGALG00000007690	3	Yes	AC		TFAP2C		Ref. (DOI): The DOI of the reference where the transcription factor’s validation was reported.
ENSGALG00000008393	1	No			CREB3L1
ENSGALG00000008501	1	Yes	RGC		KLF7
ENSGALG00000027907	1	Yes	RPC		NR2F1
ENSGALG00000028081	4	No			ONECUT3
EOMES	1	Yes
ESR1	4	Yes
ESRRG	1	No
ETS2	1	No
ETV5	1	No
ETV6	1	No							Yes
FOS	1	No							No
FOXP1	2	No							Unclear
GBX2	1	Yes
HMX3	2	No
HNF4A	2	No
JUN	3	No
LHX1	1	Yes
LHX3	1	No
LHX9	1	Yes
MAF	2	No
MEOX2	4	No
NFE2L1	1	No
NR1H4	1	Yes
NR2E1	1	Yes
PAX2	1	Yes
PAX6	2	Yes
PBX1	1	No
PPARG	1	No
RAX2	3	Yes
RORA	1	No
RORB	1	No
SMAD5	1	No
SMAD9	1	No
SOX6	5	No
SOX8	1	Yes
SOX9	2	Yes
TCF7	1	No
TFAP2B	1	Yes	AC	10.1002/gcc.20790
TFAP2D	1	No		10.1016/s1567-133x(02)00067-4
TFDP2	1	No
TGIF1	1	Yes
THRB	3	Yes
VAX1	2	Yes

## Sheet: S6
Table S6. Transcription factors identified in SCENIC analysis across different stages in zebrafish and their validation status
TF	Freq	Verified	CellType	Ref.(DOI)
atf3	1	Yes				TF (Transcription Factor): The name of the transcription factor identified as a regulator in the SCENIC analysis.
barhl1a	4	Yes	RGC	10.1038/s41598-020-65435-w		Freq (Frequency): The number of times this transcription factor was detected as a regulator across different stages.
barhl2	5	Yes				Verified: Indicates whether the transcription factor has been experimentally validated (Yes , Unclear, or No).
bhlhe23	2	Yes				CellType: If validated, specifies the cell type where the transcription factor’s regulatory role was confirmed.
bhlhe40	1	No				Ref. (DOI): The DOI of the reference where the transcription factor’s validation was reported.
bhlhe41	1	No
bsx	1	No
cebpb	1	Yes	RGC	10.1038/srep45807
creb3l2	1	No
crx	11	Yes
ctcf	2	Unclear
dlx1a	1	Yes
dlx2a	1	Yes
dlx2b	1	Yes
dlx5a	1	No
dlx6a	1	No
dmbx1a	2	No
e2f3	5	Unclear
e2f4	2	Unclear
e2f7	6	Unclear							Yes
e2f8	6	Unclear							No
ebf3a	1	Unclear							Unclear
egr1	1	Yes	AC	10.1002/dvdy.24061
egr2a	1	No
egr4	1	No
elf2b	1	No
emx3	1
en2b	1	No
erf	1	No
esr1	2	Yes	RGC	10.1006/mcne.2001.1040
esrrga	1	No
etv1	2	No
etv5a	2	No
etv5b	1	No
fosaa	2	No
fosab	1	Unclear
fosb	1	Yes
fosl1a	1	No
fosl2	1	Unclear
foxg1a	1	Yes	RPC	10.1371/journal.pbio.1000214
foxg1b	3	No
foxj2	1	No
FOXK2	1	No
FOXN2	1	No
foxn3	1	Yes	AC	10.1242/dev.199484	BC
foxo3b	1	No
foxo4	3	Yes		10.1007/s00427-017-0575-6
foxo6a	1	Yes		10.1007/s00427-017-0575-6
foxo6b	1	Yes		10.1007/s00427-017-0575-6
foxp4	1	No
gabpa	3	No
gbx2	3	Yes
gli2a	1	No
gli3	1	Yes
her9	6	Yes
hmx1	2	Yes
hmx2	4	No
hmx3a	3	No
hmx4	1	No
irf2a	1	No
isl2b	2	Yes
jdp2b	2	No
jun	1	Unclear
junba	1	Unclear
klf5l	1	No
klf7a	2	Yes
klf7b	2	Yes
lhx1a	5	Yes
lhx2b	1	Yes
lhx4	7	Yes
lhx5	1	Yes
lhx8a	1	No
lhx9	6	Yes
lmx1a	2	No
lmx1al	7	No
mafb	2	No
mafba	1	No
mafgb	2	No
mef2cb	1	No
meis3	1	No
mitfa	1	No
msx1b	2	No
msx2b	1	No
mybl1	1	No
myrf	1	Yes	RGC	10.1007/s00439-022-02487-0
neurod1	2	Yes
neurod4	1	Unclear		10.1242/bio.059784
nfyal	2	No
nhlh2	2	No
nr1d1	2	Yes	PR. Prescurs	10.1371/journal.pone.0017494
nr2e1	2	Yes		10.1128/MCB.06016-11
nr2e3	5	Yes	PR. Prescurs	10.1016/j.exer.2009.04.006
nr2f1a	1	Yes
nr2f1b	13	Yes
nr2f2	2	No
nr2f5	2	Yes
nr2f6b	4	No
nr3c1	1	No
nr3c2	2	No
nr4a2b	1	No
nr4a3	1	No
nrl	3	Yes
onecut1	1	Yes	HC	10.1371/journal.pone.0110194
onecut2	2	Yes
onecut3b	3	No
onecutl	4	No
otpa	1	Yes	PR. Prescurs	10.1016/j.cub.2012.08.016
otpb	1	No
otx2b	3	Yes
otx5	4	Yes	PR. Prescurs
pax2a	1	No
pax6a	6	Yes
pax6b	7	Yes
pbx1a	2	No
pbx3a	2	No
pbx3b	4	No
phox2ba	1	No
pparg	1	No
raraa	2	No
rarab	1	No
rbpjb	2	No
roraa	5	No
rorab	6	No
rorc	2	No
rorca	2	No
rx1	2	Yes	RPC	10.1002/dvdy.24145
rx2	5	Yes	RPC	10.1006/dbio.2000.0125
rx3	5	Yes
rxraa	4	No
rxrgb	8	Yes
sebox	2	No
si:ch211-160f23.5	2	No
six7	2	Yes	PR. Prescurs	10.1073/pnas.1812884116
sox10	3	No
sox11a	3	No
sox11b	3	Yes	MG	10.4103/1673-5374.346550
sox12	2	Yes	RGC	10.1007/s12264-016-0073-2
sox13	1	No
sox14	1	No
sox19a	1	No
sox19b	2	No
sox2	1	Yes
sox3	7	Yes	RPC	10.1016/j.ydbio.2016.06.033
sox4a	3	Yes
sox4b	4	Yes
sox5	2	Yes
sox6	3	No
sox8a	2	Yes
sox9b	5	Yes
sp8a	1	No
tbr1b	1	No
tbx2a	1	No
tbx2b	1	Yes	RPC	10.1073/pnas.0501061102
tbx3a	1	No
tcf7l1a	2	Yes
tcf7l2	1	Yes
tead1b	1	No
tfap2d	1	No
tfdp2	2	No
tfec	2	Yes	RPC	10.1242/dev.01300
tgif1	1	Yes	PR. Prescurs	10.1002/dneu.22666
thap12a	4	No
thraa	2	Unclear
thrab	1	Unclear
thrb	6	Yes
uncx	1	No
uncx4.1	1	No
vax1	2	Yes	RGC	10.7554/eLife.02671
vsx1	6	Yes	BC	10.1016/j.brainres.2007.06.007
xbp1	3	Yes	BC	10.1186/s13024-018-0250-z	PR
zgc:101100	2	No
zgc:91944	1	No
zic1	1	Yes
zic2a	1	Yes
zic3	2	Yes

## Sheet: S7
Table S7. Cross-species evaluation of cell-class-specific regulons generated from mouse dataset, with a statistical test of activity specificity
stage	regulon	cellclass	act_mouse	act_zebrafish	act_chicken	zebrafish_pval	zebrafish_adj_pval	chicken_pval	chicken_adj_pval
E14	Nhlh1 (13g)	RGC	1.44185	0.628812	0.781935	0	0	0	0			act_mouse: Average scaled activity of cell-class specific regulon in mouse dataset
E14	Isl1 (17g)	RGC	1.68133	1.26332	1.22432	0	0	0	0			act_chicken: Average scaled activity of cell-calss specific regulons in the corresponding cell class of chicken dataset
E14	Pou4f2 (143g)	RGC	1.6836	1.89859	1.11336	0	0	0	0			act_zebrafish: Average scaled activity of cell-class specific regulons in the corresponding cell class of zebrafish dataset
E14	Rbfox2 (10g)	RGC	1.26979	0.80275	0.600461	0	0	0	0			zebrafish_pval, zebrafish_adj_pval: Statistical tests of activity in the corresponding celss class of zebrafish dataset (p-value and FDR-adjusted p-value)
E14	Isl2 (21g)	RGC	1.10092	1.52641	0.32966	0	0	0	0			chicken_pval, chicken_adj_pval: Statistical tests of activity in the corresponding celss class of chicken dataset (p-value and FDR-adjusted p-value)
E14	Shox2 (172g)	RGC	1.18982	1.6296	1.13868	0	0	0	0
E14	Pou3f1 (122g)	RGC	1.46408	1.38835	0.55116	0	0	0	0
E14	Rxrg (591g)	RGC	1.46199	1.68169	1.32739	0	0	0	0
E14	Thra (2086g)	RGC	1.65253	1.75492	1.46291	0	0	0	0
E14	Sox4 (13g)	RGC	1.09532	0.593163	0.935671	0	0	0	0
E14	Gfi1 (9g)	RGC	0.752791	0.267725	0.489169	1.54843e-97	2.87566e-97	0	0
E14	Dlx2 (14g)	RGC	0.497923	0.471382	0.164739	1.11795e-107	2.16037e-107	4.89631e-100	7.25568e-100
E14	Klf7 (3983g)	RGC	1.67589	1.67966	1.30013	0	0	0	0
E14	Bach2 (882g)	RGC	1.09237	1.30238	0.629967	0	0	0	0
E14	Satb2 (123g)	PR Precur.	4.99072	0.452427	1.14391	7.66689e-283	2.26055e-282	8.81642e-33	1.12067e-32
E14	Lhx4 (163g)	PR Precur.	4.96554	0.719065	1.31955	0	0	5.29366e-41	7.0092e-41
E14	Crx (250g)	PR Precur.	4.82639	0.549146	0.704711	0	0	5.91861e-16	7.02374e-16
E14	Prrxl1 (74g)	PR Precur.	3.02538	0.0515895	-0.334173	6.86486e-20	8.24938e-20	0.000288517	0.000316152
E14	Thrb (1167g)	PR Precur.	3.5164	0.0397946	0.0407279	4.43472e-09	4.93514e-09	0.343913	0.352542
E14	Lhx1 (34g)	HC	3.08145	2.22265	1.56446	0	0	0	0
E14	Tfap2c (29g)	HC	3.44747	0.448404	0.336625	1.80277e-127	3.6828e-127	9.60016e-93	1.40802e-92
E14	Neurog1 (11g)	HC	1.49545	-0.139162	0.115682	0.000159398	0.000167603	0.219947	0.22958
E14	Lhx5 (21g)	HC	1.2264	-0.289413	-0.754165	6.86194e-38	9.30102e-38	0	0
E14	Sox4 (13g)	HC	2.08108	0.0960899	-0.374518	1.15229e-06	1.23429e-06	2.43085e-70	3.45882e-70
E14	Rbfox2 (10g)	HC	0.774865	0.150479	-0.00611555	9.96454e-22	1.21789e-21	0.13142	0.137678
E14	Lhx4 (163g)	Cone	7.11811	1.69304	1.94723	3.5351e-266	1.00103e-265	0	0
E14	Satb2 (123g)	Cone	6.19108	0.937369	1.71886	3.94281e-133	8.29151e-133	0	0
E14	Crx (250g)	Cone	6.25937	1.12784	1.34783	3.31445e-187	7.96582e-187	0	0
E14	Thrb (1167g)	Cone	4.57577	0.8258	0.816277	3.52126e-127	7.14242e-127	0	0
E16	Pou3f1 (66g)	HC	0.788825	0.167194	0.352022	7.50576e-28	9.62622e-28	8.85048e-58	1.22282e-57
E16	Smad2 (15g)	RGC	1.36607	1.00752	0.916001	0	0	0	0
E16	Meis3 (54g)	RGC	1.16816	0.979828	0.348451	0	0	0	0
E16	Pou4f2 (59g)	RGC	1.4953	1.93663	1.25358	0	0	0	0
E16	Irx2 (398g)	RGC	1.53997	2.06939	1.58254	0	0	0	0
E16	Ebf1 (563g)	RGC	1.53755	2.03441	1.54662	0	0	0	0
E16	Thra (624g)	RGC	1.50592	1.96078	1.43832	0	0	0	0
E16	Eomes (99g)	RGC	0.877669	1.05207	0.773841	0	0	0	0
E16	Pou3f1 (66g)	RGC	0.854737	0.423093	0.225863	1.29116e-265	3.62031e-265	2.38776e-182	3.99356e-182
E16	Klf7 (1953g)	RGC	1.49557	1.78731	1.39643	0	0	0	0
E16	Crx (15g)	PR Precur.	3.6431	0.578896	0.175193	0	0	0.0881105	0.0926456
E16	Otx2 (81g)	PR Precur.	3.05556	0.591462	0.55581	0	0	2.79237e-12	3.27302e-12
E16	Neurod1 (365g)	PR Precur.	2.68311	0.254162	0.450928	4.54628e-58	7.10512e-58	3.28728e-08	3.74567e-08
E16	Satb2 (214g)	PR Precur.	2.24045	0.1069	-0.40644	1.03974e-25	1.32162e-25	2.77941e-05	3.11729e-05
E16	Thrb (748g)	PR Precur.	2.72054	0.192486	0.121635	5.57976e-57	8.626e-57	0.0807373	0.0852062
E18	Zfp467 (19g)	AC	1.38202	1.02594	0.847175	0	0	0	0
E18	Barhl2 (23g)	AC	1.74153	1.24542	0.522108	0	0	0	0
E18	Gbx2 (15g)	AC	0.988274	0.671345	-0.0867752	0	0	2.79023e-18	3.35296e-18
E18	Sox4 (149g)	AC	1.74495	1.25579	0.722102	0	0	0	0
E18	Zfhx2 (471g)	AC	1.51299	0.84944	0.460648	0	0	0	0
E18	Tfap2c (170g)	AC	1.709	1.11444	0.840688	0	0	0	0
E18	Klf12 (1389g)	AC	1.66408	0.985816	0.64113	0	0	0	0
E18	Foxn3 (40g)	AC	0.785615	0.424786	0.401892	3.12199e-284	9.30093e-284	0	0
E18	Thra (2704g)	AC	1.43516	1.02775	0.283877	0	0	0	0
E18	Irf5 (15g)	AC	0.738624	0.551891	0.458762	0	0	0	0
E18	Lhx5 (92g)	AC	1.20597	0.699539	0.340737	0	0	0	0
E18	Pitx1 (9g)	AC	0.497929	-0.033626	0.0788883	0.0258747	0.0268121	3.2064e-17	3.82097e-17
E18	Barhl2 (23g)	AC	1.74153	1.24542	0.522108	0	0	0	0
E18	Pou3f1 (276g)	AC	1.51929	0.804414	0.365576	0	0	0	0
E18	Tfap2c (170g)	AC	1.709	1.11444	0.840688	0	0	0	0
E18	Dlx2 (81g)	AC	0.6992	0.00903115	0.0525328	0.138175	0.141642	4.6876e-27	5.85439e-27
E18	Smad3 (45g)	AC	1.01702	0.651755	0.336434	0	0	0	0
E18	Dlx1 (35g)	AC	1.02957	-0.0224154	0.223545	0.983396	0.983396	2.14289e-194	3.64802e-194
E18	Zbtb16 (17g)	AC	0.287714	0.474181	0.182936	2.02029e-240	5.35003e-240	2.54795e-118	3.85563e-118
E18	Bcl11a (134g)	AC	1.60467	0.762596	0.171627	0	0	3.0755e-147	4.91392e-147
E18	Mafb (248g)	AC	1.38939	0.599513	-0.191533	0	0	5.37723e-135	8.40376e-135
E18	Sox4 (149g)	AC	1.74495	1.25579	0.722102	0	0	0	0
E18	Klf12 (1389g)	AC	1.66408	0.985816	0.64113	0	0	0	0
E18	Crx (693g)	Cone	2.56781	1.54726	1.6778	2.66267e-262	7.39344e-262	0	0
E18	Rxrg (853g)	Cone	2.74015	0.909679	0.594161	1.19689e-147	2.63317e-147	0	0
E18	Zfp444 (329g)	Cone	2.35263	1.09242	1.31924	1.44653e-181	3.39104e-181	0	0
E18	Thrb (1195g)	Cone	2.80843	1.05547	1.26633	2.43651e-181	5.61969e-181	0	0
E18	Otx2 (158g)	Cone	1.45523	0.569335	1.21213	4.62364e-54	6.99662e-54	0	0
E18	Satb2 (43g)	Cone	1.06706	-0.142007	-0.672246	0.882577	0.885674	0	0
E18	Lcorl (990g)	Cone	1.96718	0.581266	0.805967	6.07988e-62	9.8798e-62	0	0
E18	Otx2 (158g)	PR Precur.	2.5295	0.547568	1.09597	0	0	1.36362e-28	1.72564e-28
E18	Crx (693g)	PR Precur.	1.93731	0.44626	0.258109	6.75586e-275	1.97161e-274	4.12473e-06	4.66274e-06
E18	Zfp444 (329g)	PR Precur.	2.10237	0.366569	0.410596	4.30553e-194	1.05246e-193	2.60308e-08	2.97792e-08
E18	Rax (15g)	PR Precur.	1.2103	1.02744	0.0830411	0	0	0.603901	0.608154
E18	Satb2 (43g)	PR Precur.	1.18458	-0.413442	-0.773612	4.33046e-151	9.60087e-151	2.74611e-17	3.28614e-17
E18	Rxrg (853g)	PR Precur.	1.313	0.0227727	-0.91363	1.28357e-25	1.62435e-25	2.37059e-25	2.90982e-25
E18	Thrb (1195g)	PR Precur.	1.4988	0.137715	0.00954779	6.00839e-43	8.38244e-43	0.517749	0.525093
E18	Lcorl (990g)	PR Precur.	1.94916	0.202669	0.0386354	2.93755e-33	3.87161e-33	0.360535	0.368261
E18	Pou4f3 (32g)	RGC	4.98945	2.23662	1.54494	0	0	0	0
E18	Satb2 (43g)	RGC	2.52964	0.766667	0.77687	0	0	0	0
E18	Isl2 (14g)	RGC	3.16446	1.20655	0.40323	0	0	0	0
E18	Bhlhe23 (17g)	RGC	1.79155	0.86358	0.940817	0	0	0	0
E18	Barhl2 (23g)	RGC	1.38325	1.44185	0.624069	0	0	0	0
E18	Thra (2704g)	RGC	3.15335	1.73404	1.31525	0	0	0	0
E18	Sox4 (149g)	RGC	1.15894	1.15654	0.40615	0	0	0	0
E18	Rxrg (853g)	RGC	1.05965	1.13364	0.599056	0	0	0	0
E18	Otx2 (158g)	Rod	2.55569	0.657366	0.882278	5.54935e-21	6.75368e-21	5.95879e-133	9.26203e-133
E18	Crx (693g)	Rod	2.89541	0.946163	1.26226	1.83463e-42	2.54711e-42	1.60203e-236	2.89987e-236
E18	Rax (15g)	Rod	1.18861	1.04172	0.412055	8.15359e-49	1.18976e-48	1.73587e-21	2.10364e-21
P0	Barhl2 (15g)	AC	2.07474	1.57823	1.12209	0	0	0	0
P0	Sox5 (19g)	AC	1.79163	0.307246	0.241457	7.0827e-195	1.74625e-194	8.81181e-285	1.68012e-284
P0	Mitf (20g)	AC	1.26597	0.346866	-0.0823016	2.24973e-241	6.01331e-241	2.90004e-28	3.63777e-28
P0	Tfap2c (241g)	AC	2.10099	1.11347	0.729534	0	0	0	0
P0	Meis1 (190g)	AC	1.57201	0.724165	0.384297	0	0	0	0
P0	Klf12 (1633g)	AC	1.9957	1.04481	0.60201	0	0	0	0
P0	Thra (2246g)	AC	2.26396	1.14844	0.435218	0	0	0	0
P0	Eomes (24g)	AC	1.57077	0.65697	0.386621	0	0	0	0
P0	Barhl2 (15g)	AC	2.07474	1.57823	1.12209	0	0	0	0
P0	Pou3f1 (178g)	AC	1.84729	0.770012	0.399258	0	0	0	0
P0	Dlx3 (23g)	AC	0.702291	0.0791187	-0.374053	4.43099e-08	4.81849e-08	0	0
P0	Lhx5 (10g)	AC	0.374446	-0.074672	-0.136463	6.39857e-24	7.95648e-24	8.40721e-60	1.16721e-59
P0	Dlx1 (102g)	AC	1.22811	0.648366	0.547584	0	0	0	0
P0	Mafb (88g)	AC	1.37715	0.63566	0.150543	0	0	7.45697e-121	1.13441e-120
P0	Tfap2c (241g)	AC	2.10099	1.11347	0.729534	0	0	0	0
P0	Klf12 (1633g)	AC	1.9957	1.04481	0.60201	0	0	0	0
P0	Otx2 (154g)	PR Precur.	2.06592	0.274884	0.728085	1.99601e-117	3.90999e-117	2.34022e-15	2.75433e-15
P0	Glis1 (69g)	PR Precur.	1.78406	0.300893	0.268131	1.61497e-142	3.47278e-142	0.00247127	0.00264713
P0	Runx2 (5g)	PR Precur.	0.919729	-0.00109873	-0.205566	0.00164754	0.0017197	0.0525006	0.0556117
P0	Dlx2 (32g)	PR Precur.	1.22576	0.139614	0.461264	1.52025e-53	2.28838e-53	1.50123e-05	1.69036e-05
P0	Prdm1 (24g)	PR Precur.	0.774144	0.20927	0.450017	2.858e-125	5.75626e-125	4.42835e-09	5.10689e-09
P0	Crx (588g)	PR Precur.	1.55492	0.239433	0.235388	1.15133e-99	2.15216e-99	0.000465763	0.000506495
P0	Neurod1 (555g)	PR Precur.	1.59101	0.17834	-0.133923	9.39992e-32	1.2332e-31	0.222724	0.231633
P0	Ppara (63g)	PR Precur.	0.949358	0.320889	-0.309207	4.31757e-185	1.02902e-184	0.00163495	0.00175787
P0	Zfp444 (283g)	PR Precur.	1.33528	0.212047	-0.369233	1.2254e-73	2.0861e-73	3.98005e-05	4.44647e-05
P0	Lcorl (751g)	PR Precur.	1.40147	0.179475	-0.0747104	3.82756e-37	5.1636e-37	0.601878	0.608154
P0	Prdm1 (24g)	Cone	3.03768	0.96624	0.877108	5.78123e-138	1.22476e-137	0	0
P0	Rxrg (120g)	Cone	3.01921	0.811527	0.402281	2.37081e-114	4.61259e-114	2.88401e-140	4.58236e-140
P0	Ppara (63g)	Cone	2.13716	0.751519	1.10003	1.01585e-102	1.93689e-102	0	0
P0	Crx (588g)	Cone	2.48463	0.988561	1.40865	4.46987e-165	1.0066e-164	0	0
P0	Thrb (763g)	Cone	3.03337	1.17318	1.35729	1.14823e-207	2.90615e-207	0	0
P0	Runx2 (5g)	Cone	0.866528	-0.00709095	0.204051	0.454038	0.463767	6.02676e-24	7.36604e-24
P0	Otx2 (154g)	Cone	1.44033	0.379419	0.556638	1.55624e-27	1.98698e-27	8.55746e-283	1.62082e-282
P0	Zfp444 (283g)	Cone	2.45332	0.880389	0.54485	1.9543e-132	4.05021e-132	2.4205e-278	4.55437e-278
P0	Neurod1 (555g)	Cone	2.15973	0.631414	0.943397	1.69848e-73	2.87435e-73	0	0
P0	Prdm1 (24g)	Rod	2.40141	0.542222	1.60566	1.86987e-20	2.25646e-20	3.98569e-237	7.26055e-237
P0	Ppara (63g)	Rod	2.75528	0.823978	0.247685	2.39057e-36	3.19488e-36	7.26017e-16	8.5802e-16
P0	Glis1 (69g)	Rod	2.49027	0.14361	0.408797	0.00442457	0.00460156	3.44453e-34	4.45763e-34
P0	Otx2 (154g)	Rod	2.30289	0.2341	0.548158	0.000131067	0.000138322	2.43253e-57	3.34472e-57
P0	Crx (588g)	Rod	2.77574	0.643906	0.948512	3.52196e-24	4.39861e-24	4.26468e-158	6.85224e-158
P0	Neurod1 (555g)	Rod	2.52889	0.305727	0.473532	1.93217e-05	2.05428e-05	1.06897e-46	1.42863e-46
P0	Zfp444 (283g)	Rod	2.52651	0.554412	0.39841	5.99758e-19	7.17703e-19	8.52055e-33	1.08789e-32
P2	Bcl11a (73g)	AC	2.45096	1.07418	0.609134	0	0	0	0
P2	Pbx1 (28g)	AC	1.52717	0.74649	0.422943	0	0	0	0
P2	Maf (169g)	AC	2.05639	0.869191	0.650382	0	0	0	0
P2	Tfap2c (125g)	AC	2.60245	1.36775	0.834919	0	0	0	0
P2	Thra (2175g)	AC	2.74604	1.21626	0.568908	0	0	0	0
P2	Meis1 (25g)	AC	1.06996	1.10042	0.482683	0	0	0	0
P2	Hmx1 (21g)	AC	1.42848	0.0554264	0.43082	2.95639e-10	3.36864e-10	0	0
P2	Dlx1 (16g)	AC	1.40981	-0.182335	0.313155	1.9948e-54	3.03464e-54	0	0
P2	Bcl11a (73g)	AC	2.45096	1.07418	0.609134	0	0	0	0
P2	Lhx5 (46g)	AC	0.649702	0.448436	0.368444	0	0	0	0
P2	Nr2f2 (33g)	AC	1.2411	0.373893	0.588085	1.24502e-216	3.2079e-216	0	0
P2	Mafb (160g)	AC	2.24731	0.469273	-0.0774538	0	0	1.24405e-25	1.54026e-25
P2	Tlx2 (27g)	AC	1.08467	-0.179331	0.265056	7.08361e-55	1.08338e-54	1.84016e-273	3.43978e-273
P2	Tfap2c (125g)	AC	2.60245	1.36775	0.834919	0	0	0	0
P2	Irf5 (27g)	AC	0.743358	-0.0740235	0.116854	1.38702e-12	1.61255e-12	6.36604e-57	8.71142e-57
P2	Pou3f1 (185g)	AC	1.77293	1.03805	0.349575	0	0	0	0
P2	Sox4 (57g)	AC	1.60843	0.889394	0.678457	0	0	0	0
P2	Pou3f2 (8g)	AC	0.541315	-0.0688082	-0.373469	1.57558e-12	1.82435e-12	0	0
P2	Klf12 (1582g)	AC	1.52379	0.976044	0.529684	0	0	0	0
P2	Rxrg (830g)	Cone	2.84064	1.64364	1.74961	1.18262e-268	3.3823e-268	0	0
P2	Crx (356g)	Cone	1.60967	0.930336	1.20086	1.44879e-144	3.16301e-144	0	0
P2	Thrb (999g)	Cone	2.69392	1.06797	1.24697	3.68446e-182	8.70873e-182	0	0
P2	Nrl (1056g)	Cone	1.50261	0.61642	1.08057	2.33042e-71	3.89767e-71	0	0
P2	Zfp444 (844g)	Cone	1.38815	0.649126	0.852064	8.33393e-74	1.42725e-73	0	0
P2	Neurod1 (2041g)	Cone	1.2292	0.559442	0.775006	9.63845e-52	1.42829e-51	0	0
P2	Otx2 (19g)	PR Precur.	1.3836	0.567437	1.22568	0	0	5.79763e-34	7.43553e-34
P2	Crx (356g)	PR Precur.	1.08401	0.383638	0.248274	4.94346e-221	1.2853e-220	6.80821e-05	7.57645e-05
P2	Smad2 (10g)	PR Precur.	1.04331	0.0794198	-0.570919	3.37819e-23	4.18253e-23	6.62977e-10	7.70778e-10
P2	Neurod1 (2041g)	PR Precur.	1.19174	0.143903	-0.190224	3.00065e-08	3.28806e-08	0.0179075	0.0190392
P2	Zfp444 (844g)	PR Precur.	1.09917	0.233402	-0.367808	1.08125e-48	1.56973e-48	0.000228644	0.000251509
P2	Lcorl (1298g)	PR Precur.	1.17676	0.0630876	-0.56023	0.869994	0.876121	6.42e-09	7.37397e-09
P2	Nfic (392g)	PR Precur.	0.836635	0.328174	-0.00419251	4.19426e-144	9.08756e-144	0.80733	0.80733
P2	Nrl (1056g)	PR Precur.	0.967848	0.111601	-0.119713	1.57985e-09	1.7719e-09	0.299364	0.30909
P2	Mybl1 (91g)	PR Precur.	0.85753	-0.515239	0.02844	1.30177e-285	3.91902e-285	0.457175	0.465309
P2	Klf12 (1582g)	PR Precur.	0.942431	-0.329494	-0.935328	6.90697e-123	1.3718e-122	1.65164e-25	2.03607e-25
P2	Rxrg (830g)	PR Precur.	0.606996	0.431851	-0.150209	4.13456e-270	1.19443e-269	0.265623	0.275247
P2	Zbtb20 (1451g)	PR Precur.	1.17692	0.0267132	-0.275187	0.0933915	0.0964259	0.00791454	0.00844612
P2	Pax7 (62g)	Rod	2.65049	0.929767	1.53087	3.60662e-30	4.6886e-30	3.84374e-210	6.62234e-210
P2	Crx (356g)	Rod	2.10327	0.916652	1.30796	3.73782e-40	5.11491e-40	1.42131e-229	2.49383e-229
P2	Rxrg (830g)	Rod	2.27855	1.06066	1.42477	6.11377e-48	8.78663e-48	1.83464e-250	3.3635e-250
P2	Nrl (1056g)	Rod	2.20542	0.343097	0.721555	5.86459e-07	6.30553e-07	7.33503e-93	1.08135e-92
P2	Otx2 (19g)	Rod	1.12644	1.0715	1.29243	5.15168e-46	7.33026e-46	4.01944e-212	7.00951e-212
P2	Neurod1 (2041g)	Rod	1.82614	0.438126	0.328051	9.93269e-09	1.0926e-08	2.6754e-21	3.22854e-21
P2	Lcorl (1298g)	Rod	1.7647	0.124979	-0.0104853	0.471848	0.480243	0.782789	0.785535
P2	Thrb (999g)	Rod	1.95288	0.536932	0.387351	2.31589e-18	2.75977e-18	4.2351e-34	5.45602e-34
P5	Lhx9 (12g)	AC	2.51017	1.32487	0.462113	0	0	0	0
P5	Zfp503 (93g)	AC	2.89446	1.08917	0.620451	0	0	0	0
P5	Tfap2a (147g)	AC	2.91469	1.21784	0.642746	0	0	0	0
P5	Pou3f3 (11g)	AC	1.28859	0.294989	-0.137847	1.3692e-76	2.38775e-76	6.08571e-66	8.53193e-66
P5	Hmga2 (167g)	AC	2.1345	0.762327	0.467424	0	0	0	0
P5	Sema4a (40g)	AC	2.12199	0.489571	0.344417	7.6252e-229	2.00074e-228	0	0
P5	Thra (941g)	AC	2.93555	1.24676	0.641614	0	0	0	0
P5	Pbx1 (25g)	AC	1.06182	0.201283	0.212577	2.67025e-57	4.1505e-57	6.11556e-181	1.01689e-180
P5	Ebf1 (281g)	BC	1.95066	0.233351	-0.299317	0	0	0	0
P5	Cers4 (10g)	Cone	1.30407	1.48463	1.19804	4.15156e-193	1.00623e-192	0	0
P5	Crx (8g)	Cone	0.884418	0.87658	0.532176	9.19164e-133	1.91884e-132	7.63465e-302	1.46544e-301
P5	Otx2 (11g)	Cone	0.718296	0.531519	0.958431	7.15671e-52	1.06605e-51	0	0
P5	Pax7 (128g)	Cone	0.967163	0.66796	-0.0475691	3.40591e-79	5.97601e-79	0.000319413	0.000348672
P5	Nfic (972g)	Cone	1.04838	1.0405	1.08842	7.1416e-169	1.62103e-168	0	0
P5	Nr3c1 (395g)	Cone	0.857375	0.496861	0.15998	3.5006e-48	5.05643e-48	1.57925e-34	2.05303e-34
P5	Thrb (1444g)	Cone	1.24146	0.773306	1.01878	5.6746e-105	1.08922e-104	0	0
P5	Nrl (1825g)	Cone	0.963036	1.03701	1.21512	2.71038e-164	6.056e-164	0	0
P5	Vezf1 (1650g)	Cone	1.02725	0.570867	0.888863	3.25613e-50	4.80027e-50	0	0
P5	Klf10 (442g)	Cone	0.648453	1.09739	1.52571	1.37388e-175	3.14345e-175	0	0
P5	Fos (49g)	MG	1.39249	1.4204	1.75028	1.52388e-86	2.74107e-86	0	0
P5	Etv1 (46g)	MG	1.33873	1.43944	1.91069	5.44221e-121	1.07343e-120	0	0
P5	Tcf7l1 (38g)	MG	1.31664	1.30055	1.81419	1.4732e-100	2.77194e-100	0	0
P5	Myb (12g)	MG	1.13987	-0.241639	0.407905	6.56756e-09	7.25221e-09	2.62723e-235	4.72572e-235
P5	Sox8 (17g)	MG	0.812533	0.693407	1.34627	4.27864e-91	7.84418e-91	0	0
P5	Lhx2 (211g)	MG	1.24292	0.721788	2.41307	1.88804e-67	3.10334e-67	0	0
P5	Jun (83g)	MG	1.05776	0.992018	1.92052	5.58461e-60	8.92289e-60	0	0
P5	Nfia (581g)	MG	1.30582	0.906419	1.3477	6.95461e-82	1.23542e-81	0	0
P5	E2f1 (297g)	MG	1.02459	-0.114497	2.47706	0.000339002	0.000355145	0	0
P5	Klf3 (53g)	MG	1.19266	-0.21851	0.21967	3.3109e-08	3.61419e-08	9.94515e-68	1.40808e-67
P5	Hmga2 (167g)	MG	0.631149	-0.106943	-0.704128	0.484903	0.491781	0	0
P5	Lhx4 (36g)	PR Precur.	0.893299	-0.484147	-0.584795	1.50392e-181	3.49692e-181	1.90016e-09	2.20018e-09
P5	Otx2 (11g)	PR Precur.	0.601058	0.566099	1.06708	0	0	1.49452e-26	1.8584e-26
P5	Lcorl (236g)	PR Precur.	0.744138	-0.313011	0.506968	5.00088e-102	9.47187e-102	1.87842e-07	2.13186e-07
P5	Zfp654 (7g)	Rod	0.78855	0.616054	1.52705	9.07832e-13	1.05976e-12	7.01256e-266	1.30233e-265
P5	Otx2 (11g)	Rod	0.873357	0.215235	1.21416	5.16155e-05	5.46742e-05	1.92892e-195	3.30342e-195
P5	Crx (8g)	Rod	0.946317	0.522807	0.535722	5.20767e-16	6.15452e-16	1.54684e-53	2.10665e-53
P5	Cers4 (10g)	Rod	0.693348	0.669137	0.578055	2.71625e-22	3.33411e-22	7.65633e-39	1.00908e-38
P5	Nr3c1 (395g)	Rod	1.01452	0.638425	0.225765	1.5358e-22	1.89327e-22	4.33619e-12	5.06184e-12
P5	Nfic (972g)	Rod	0.990979	0.75748	0.899186	4.36098e-28	5.6182e-28	2.68945e-130	4.15774e-130
P5	Klf10 (442g)	Rod	0.868034	0.54017	1.01132	3.42206e-17	4.06103e-17	9.6986e-163	1.57602e-162
P5	Pax7 (128g)	Rod	0.782187	1.22871	0.170842	1.53522e-47	2.19537e-47	0.000216975	0.000239594
P5	Nrl (1825g)	Rod	1.01749	0.910449	1.13257	2.02801e-36	2.72305e-36	6.43363e-190	1.08877e-189
P5	Lcorl (236g)	Rod	0.730924	-0.387742	0.517419	1.08766e-07	1.17385e-07	2.65206e-50	3.57777e-50
P5	Vezf1 (1650g)	Rod	0.958152	0.474551	0.592573	9.39738e-12	1.07938e-11	9.40738e-65	1.31244e-64
P5	Thrb (1444g)	Rod	0.929096	0.537567	0.683195	7.387e-16	8.69416e-16	8.15009e-80	1.18321e-79
P8	Sox4 (29g)	BC	1.80621	0.371742	0.660556	0	0	0	0
P8	Hes6 (20g)	BC	1.17733	-0.06495	-0.0654429	3.64225e-09	4.06907e-09	8.53955e-05	9.46632e-05
P8	Klf13 (275g)	BC	1.8843	-0.418907	-0.185244	0	0	2.87962e-125	4.4278e-125
P8	Nfia (356g)	BC	1.76119	0.181384	0.0485691	3.90334e-129	8.03133e-129	0.000922243	0.000995327
P8	Thra (1740g)	BC	2.02271	-0.163285	0.222021	2.97837e-34	3.94358e-34	1.11214e-34	1.45238e-34
P8	Nfib (1002g)	BC	1.90175	0.387665	0.285822	0	0	6.47513e-233	1.15743e-232
P8	Prox1 (1945g)	BC	1.99105	-0.0157754	0.291005	6.5345e-10	7.35774e-10	2.37231e-135	3.72791e-135
P8	Ets1 (55g)	BC	1.44135	0.59984	-0.17736	0	0	2.70466e-103	4.02881e-103
P8	Lhx2 (4g)	BC	0.754967	-0.108343	-0.347507	4.44552e-59	7.06344e-59	0	0
P8	Sox4 (29g)	BC	1.80621	0.371742	0.660556	0	0	0	0
P8	Thra (1740g)	BC	2.02271	-0.163285	0.222021	2.97837e-34	3.94358e-34	1.11214e-34	1.45238e-34
P8	Onecut2 (44g)	BC	1.24587	-0.0486066	-0.830796	4.69863e-212	1.19983e-211	0	0
P8	Prox1 (1945g)	BC	1.99105	-0.0157754	0.291005	6.5345e-10	7.35774e-10	2.37231e-135	3.72791e-135
P8	Rxrg (16g)	Cone	3.08703	1.68582	1.75314	2.68307e-199	6.67268e-199	0	0
P8	Rax (37g)	Cone	0.408291	0.444596	1.43691	6.22316e-31	8.12705e-31	0	0
P8	Meis1 (15g)	Cone	0.443881	0.395478	0.873364	8.32687e-25	1.04451e-24	0	0
P8	Thrb (1882g)	Cone	0.996203	1.41644	1.52959	6.42527e-249	1.75012e-248	0	0
P8	Myb (35g)	MG	9.35764	0.703394	1.90327	1.84902e-25	2.3296e-25	0	0
P8	Nr2e1 (133g)	MG	6.61491	1.1269	2.02339	1.43928e-80	2.54096e-80	0	0
P8	Lhx2 (4g)	MG	1.48083	0.247171	-0.0362064	8.17174e-15	9.57835e-15	0.000547482	0.000593106
P8	Sox4 (29g)	MG	0.970511	-0.544332	-1.37141	6.346e-38	8.64264e-38	0	0
P8	Meis1 (15g)	Rod	0.320624	0.00176357	0.356581	0.738163	0.745988	3.79297e-22	4.61613e-22
P8	Crx (21g)	Rod	0.3503	0.316462	-1.1357	1.18639e-10	1.35723e-10	5.81173e-180	9.60784e-180
P8	Ahr (205g)	Rod	0.302754	0.277725	1.32864	1.78399e-06	1.90381e-06	9.19764e-211	1.59426e-210
P8	Rax (37g)	Rod	0.247854	1.15492	1.5592	1.2188e-41	1.67585e-41	1.84601e-251	3.40619e-251
P8	Nfic (1245g)	Rod	0.355796	1.2537	1.0883	8.69048e-59	1.36565e-58	4.78443e-161	7.73078e-161
P8	Nrl (1354g)	Rod	0.360781	1.16508	1.34246	4.31999e-53	6.46868e-53	2.60552e-231	4.59987e-231
P14	Prox1 (367g)	BC	1.66684	0.309303	0.385916	0	0	0	0
P14	Thra (115g)	BC	1.5921	0.335555	-0.189086	0	0	2.82955e-124	4.32755e-124
P14	Hivep2 (98g)	BC	1.33568	0.493336	0.632126	0	0	0	0
P14	Churc1 (219g)	BC	1.07102	0.243085	-0.200953	8.00209e-246	2.15905e-245	1.60912e-172	2.64488e-172
P14	Zfp329 (13g)	Cone	1.19866	0.472931	0.507489	2.68555e-43	3.76504e-43	1.56784e-232	2.78511e-232
P14	Crx (12g)	Cone	1.3444	1.76152	0.26118	4.163e-252	1.14482e-251	6.46357e-43	8.59806e-43
P14	Zfx (148g)	Cone	1.49214	-0.221577	-0.319169	6.35311e-09	7.04259e-09	1.83568e-74	2.63821e-74
P14	Zfp444 (362g)	Cone	1.63695	0.711786	0.720805	5.74948e-84	1.02772e-83	0	0
P14	Ppara (133g)	Cone	1.45757	1.28558	0.32159	7.32149e-207	1.83679e-206	6.50843e-110	9.74561e-110
P14	Creb1 (428g)	Cone	1.59421	0.46661	0.441061	1.59315e-43	2.24453e-43	5.46592e-185	9.1956e-185
P14	Max (120g)	Cone	1.40924	0.644717	0.685376	1.90914e-63	3.12009e-63	0	0
P14	Sp4 (477g)	Cone	1.75468	0.233629	0.300614	2.51402e-12	2.89924e-12	1.63067e-72	2.33186e-72
P14	Sp3 (96g)	Cone	1.38177	-0.0507963	0.317493	0.125126	0.128727	3.53213e-79	5.10197e-79
P14	Nr1h4 (85g)	MG	1.65569	1.34194	1.7253	6.20574e-61	1.00274e-60	0	0
P14	Sox9 (64g)	MG	1.70498	1.89359	2.20421	2.90941e-140	6.20964e-140	0	0
P14	Pdlim5 (17g)	MG	1.3776	1.33413	1.67688	2.11869e-76	3.65027e-76	0	0
P14	Creb5 (25g)	MG	1.59212	1.16547	2.20149	1.71556e-60	2.75646e-60	0	0
P14	Cebpd (122g)	MG	1.56345	0.863099	1.27673	6.1768e-69	1.02114e-68	0	0
P14	Tcf7l1 (149g)	MG	1.71216	1.56604	2.02017	3.96051e-91	7.30779e-91	0	0
P14	Tcf7l2 (191g)	MG	1.71009	1.53532	2.6132	1.21436e-87	2.19815e-87	0	0
P14	Junb (396g)	MG	1.72171	1.6846	2.49953	3.01791e-69	5.01816e-69	0	0
P14	Fosb (185g)	MG	1.65907	1.03598	1.93583	4.73785e-42	6.54601e-42	0	0
P14	Jun (511g)	MG	1.7242	1.70207	2.5991	1.84968e-76	3.20612e-76	0	0
P14	Erf (60g)	MG	1.47758	1.53833	0.264136	2.72549e-73	4.58524e-73	4.83296e-86	7.05218e-86
P14	Tfeb (78g)	MG	1.29714	0.502949	1.05312	4.54676e-10	5.16021e-10	0	0
P14	Nfia (700g)	MG	1.64425	0.964139	0.985544	1.75822e-88	3.20287e-88	0	0
P14	Fos (48g)	MG	1.39592	1.5244	1.86038	6.19049e-125	1.2381e-124	0	0
P14	Crx (12g)	Rod	0.347019	1.36292	0.462615	6.29206e-59	9.94215e-59	2.35551e-28	2.96773e-28
P14	Mbnl2 (31g)	Rod	0.37062	0.286856	0.607395	6.90219e-08	7.47737e-08	3.0285e-52	4.10498e-52
P14	Pbx1 (18g)	Rod	0.283401	0.970571	0.91984	7.45104e-44	1.05495e-43	1.3881e-111	2.08946e-111
P14	Nrl (1339g)	Rod	0.244567	1.213	1.02712	5.79109e-56	8.90457e-56	2.01082e-168	3.28625e-168
P14	Vezf1 (652g)	Rod	0.223182	0.67551	0.080954	1.77226e-20	2.14774e-20	0.327343	0.336762
P14	Neurod1 (2244g)	Rod	0.162608	1.05444	0.528262	7.45718e-50	1.09372e-49	2.10649e-49	2.82843e-49
P14	Thrb (1562g)	Rod	0.152816	0.779854	0.625717	3.80558e-28	4.92487e-28	2.08762e-66	2.94118e-66

## Sheet: S8
Table S8. Cross-species evaluation of cell-class-specific regulons generated from chicken dataset, with a statistical test of activity specificity
stage	regulon	cellclass	act_chicken	act_zebrafish	act_mouse	mouse_pval	mouse_adj_pval	zebrafish_pval	zebrafish_adj_pval
E12	PBX1 (9g)	AC	0.415122	1.81933	1.95744	0	0	0	0			act_mouse: Average scaled activity of cell-calss specific regulons in the corresponding cell class of mouse dataset
E12	LHX9 (102g)	AC	0.389269	1.52347	1.61353	0	0	0	0			act_chicken: Average scaled activity of cell-class specific regulon in chicken dataset
E12	ENSGALG00000007690 (26g)	AC	0.322894	0.883486	1.19777	0	0	0	0			act_zebrafish: Average scaled activity of cell-class specific regulons in the corresponding cell class of zebrafish dataset
E12	TFAP2B (920g)	AC	0.478538	0.96097	1.54834	0	0	0	0			zebrafish_pval, zebrafish_adj_pval: Statistical tests of activity in the corresponding celss class of zebrafish dataset (p-value and FDR-adjusted p-value)
E12	GBX2 (101g)	AC	0.265394	1.12235	1.26279	0	0	0	0			mouse_pval, mouse_adj_pval: Statistical tests of activity in the corresponding celss class of mouse dataset (p-value and FDR-adjusted p-value)
E12	MAF (250g)	AC	0.223682	1.07615	1.69177	0	0	0	0
E12	ENSGALG00000008393 (134g)	RGC	1.33716	0.851801	0.824101	0	0	0	0
E12	SOX6 (13g)	RGC	0.523641	1.64439	0.198205	2.42858e-65	4.04764e-65	0	0
E12	ENSGALG00000008501 (799g)	RGC	1.75743	0.381205	1.3332	0	0	7.72183e-175	1.35654e-174
E12	JUN (514g)	RGC	1.71245	0.294065	1.01977	0	0	3.65572e-112	5.65766e-112
E12	RORA (20g)	BC	0.87476	0.589656	1.12247	0	0	0	0
E12	TFDP2 (483g)	BC	1.37219	-0.915535	-1.19968	0	0	0	0
E12	LHX1 (27g)	HC	2.04148	0.598506	0.102925	0.00701991	0.00701991	1.03975e-95	1.536e-95
E12	ENSGALG00000028081 (19g)	HC	2.58842	0.909893	0.597541	6.97139e-53	1.02986e-52	1.47439e-275	3.30466e-275
E12	SOX8 (64g)	MG	3.3297	0.815123	0.258662	2.68089e-21	3.16832e-21	1.95961e-69	2.4033e-69
E12	SMAD9 (31g)	MG	2.42977	0.845987	-0.164413	1.53827e-10	1.78549e-10	3.6216e-84	5.23121e-84
E12	ETV5 (77g)	MG	2.80281	1.82815	-0.505893	5.83723e-68	9.98473e-68	7.85873e-220	1.54793e-219
E12	TCF7 (7g)	MG	1.02196	0.118954	0.174399	3.05932e-10	3.4887e-10	0.00404137	0.00410452
E12	TGIF1 (6g)	MG	0.895033	0.224298	0.203526	0.00140475	0.0014267	1.75737e-09	1.87261e-09
E12	E2F1 (1236g)	MG	3.03634	-0.108331	-1.2594	0	0	0.309189	0.309189
E12	RAX2 (488g)	PR Precur.	5.41343	1.28745	0.664559	3.72315e-193	7.11779e-193	0	0
E18	ESR1 (140g)	Cone	2.15626	2.58347	2.00397	0	0	1.58065e-278	3.66936e-278
E18	MEOX2 (7g)	Cone	0.732011	0.905864	-0.0779269	1.17209e-06	1.2093e-06	1.06047e-77	1.35158e-77
E18	THRB (83g)	Cone	1.82602	1.47987	1.08608	0	0	9.00465e-217	1.62584e-216
E18	ENSGALG00000005613 (22g)	Cone	1.726	-0.314997	0.357009	1.01674e-57	1.53694e-57	1.58688e-18	1.71912e-18
E18	HNF4A (48g)	Cone	1.03108	-0.179333	-0.10677	1.99406e-08	2.19684e-08	2.25779e-08	2.32946e-08
E18	ENSGALG00000005613 (22g)	Cone	1.726	-0.314997	0.357009	1.01674e-57	1.53694e-57	1.58688e-18	1.71912e-18
E18	RAX2 (316g)	Cone	2.33652	3.38112	1.69051	0	0	0	0
E18	HNF4A (48g)	Cone	1.03108	-0.179333	-0.10677	1.99406e-08	2.19684e-08	2.25779e-08	2.32946e-08
E18	FOXP1 (19g)	AC	1.10783	0.816956	1.20424	0	0	0	0
E18	PAX6 (15g)	AC	1.39153	1.02276	1.0977	0	0	0	0
E18	ENSGALG00000007690 (202g)	AC	1.27185	0.643777	0.849388	0	0	2.56026e-296	6.93404e-296
E18	ETS2 (42g)	AC	0.537295	0.492929	-0.294883	1.29078e-105	2.26759e-105	0	0
E18	MAF (234g)	AC	0.436927	0.112114	0.16965	1.49659e-34	2.02663e-34	3.02507e-27	3.51124e-27
E18	PAX6 (15g)	AC	1.39153	1.02276	1.0977	0	0	0	0
E18	ENSGALG00000007690 (202g)	AC	1.27185	0.643777	0.849388	0	0	2.56026e-296	6.93404e-296
E18	NR1H4 (118g)	AC	0.270416	0.341442	-0.429693	1.72675e-174	3.20682e-174	1.46503e-151	2.44172e-151
E18	FOXP1 (19g)	AC	1.10783	0.816956	1.20424	0	0	0	0
E18	ESR1 (140g)	Cone	2.15626	2.58347	2.00397	0	0	1.58065e-278	3.66936e-278
E18	ENSGALG00000005613 (22g)	Cone	1.726	-0.314997	0.357009	1.01674e-57	1.53694e-57	1.58688e-18	1.71912e-18
E18	THRB (83g)	Cone	1.82602	1.47987	1.08608	0	0	9.00465e-217	1.62584e-216
E18	MEOX2 (7g)	Cone	0.732011	0.905864	-0.0779269	1.17209e-06	1.2093e-06	1.06047e-77	1.35158e-77
E18	SOX9 (16g)	MG	2.35472	1.26457	-0.399141	3.52959e-42	5.09829e-42	6.40978e-121	1.01618e-120
E18	SMAD5 (740g)	MG	2.54957	1.63389	-0.821974	2.55352e-207	5.02965e-207	4.52742e-172	7.74428e-172
E18	NR2E1 (9g)	MG	2.03779	0.49181	-1.41784	0	0	4.91864e-43	5.92058e-43
E18	PAX2 (1077g)	MG	2.51467	1.66721	-0.694694	2.51622e-144	4.54317e-144	8.72011e-147	1.41702e-146
E18	JUN (654g)	MG	2.09025	1.09418	-1.35297	0	0	4.56435e-108	6.8996e-108
E18	LHX3 (26g)	BC	0.911877	0.877739	1.19216	0	0	0	0
E18	SOX6 (95g)	BC	0.637906	0.186761	-0.204157	6.05852e-35	8.3788e-35	6.10893e-80	8.44853e-80
E18	SOX6 (95g)	BC	0.637906	0.186761	-0.204157	6.05852e-35	8.3788e-35	6.10893e-80	8.44853e-80
E18	DMBX1 (12g)	BC	0.42248	1.02224	0.193547	2.23527e-21	2.6906e-21	0	0
E18	THRB (83g)	Cone	1.82602	1.47987	1.08608	0	0	9.00465e-217	1.62584e-216
E18	ESR1 (140g)	Cone	2.15626	2.58347	2.00397	0	0	1.58065e-278	3.66936e-278
E18	MEOX2 (7g)	Cone	0.732011	0.905864	-0.0779269	1.17209e-06	1.2093e-06	1.06047e-77	1.35158e-77
E18	VAX1 (38g)	Rod	4.73052	8.38479	1.7375	0	0	6.11294e-234	1.24169e-233
E18	PPARG (51g)	Rod	0.894124	1.21835	1.55977	0	0	1.44148e-41	1.70357e-41
E18	RAX2 (316g)	Rod	1.09052	1.58916	1.49438	0	0	2.64476e-74	3.30595e-74
E18	DMBX1 (12g)	BC	0.42248	1.02224	0.193547	2.23527e-21	2.6906e-21	0	0
E18	ENSGALG00000028081 (97g)	HC	3.37994	2.13036	0.437779	2.18252e-33	2.83727e-33	0	0
E18	HMX3 (60g)	HC	2.96323	1.14265	0.420121	2.88918e-32	3.61148e-32	4.63433e-259	9.71714e-259
E18	HMX3 (60g)	HC	2.96323	1.14265	0.420121	2.88918e-32	3.61148e-32	4.63433e-259	9.71714e-259
E18	ENSGALG00000028081 (97g)	HC	3.37994	2.13036	0.437779	2.18252e-33	2.83727e-33	0	0
E18	ESR1 (140g)	Cone	2.15626	2.58347	2.00397	0	0	1.58065e-278	3.66936e-278
E18	MEOX2 (7g)	Cone	0.732011	0.905864	-0.0779269	1.17209e-06	1.2093e-06	1.06047e-77	1.35158e-77
E18	ENSGALG00000005613 (22g)	Cone	1.726	-0.314997	0.357009	1.01674e-57	1.53694e-57	1.58688e-18	1.71912e-18

## Sheet: S9
Table S9. Cross-species evaluation of cell-class-specific regulons generated from zebrafish dataset, with a statistical test of activity specificity
stage	regulon	cellclass	act_zebrafish	act_chicken	act_mouse	mouse_pval	mouse_adj_pval	chicken_pval	chicken_adj_pval
36hpf	dlx6a (9g)	RGC	1.93473	0.66038	1.54793	0	0	0	0			act_mouse: Average scaled activity of cell-calss specific regulons in the corresponding cell class of mouse dataset
36hpf	lhx8a (74g)	RGC	2.28155	0.618596	1.12792	0	0	0	0			act_chicken: Average scaled activity of cell-calss specific regulons in the corresponding cell class of chicken dataset
36hpf	otpa (158g)	RGC	2.43659	0.694059	1.35651	0	0	0	0			act_zebrafish: Average scaled activity of cell-class specific regulon in zebrafish dataset
36hpf	uncx4.1 (235g)	RGC	2.44064	0.938524	1.43107	0	0	0	0			chicken_pval, chicken_adj_pval: Statistical tests of activity in the corresponding celss class of chicken dataset (p-value and FDR-adjusted p-value)
36hpf	egr4 (11g)	RGC	2.07817	1.30125	1.15361	0	0	0	0			mouse_pval, mouse_adj_pval: Statistical tests of activity in the corresponding celss class of mouse dataset (p-value and FDR-adjusted p-value)
36hpf	lhx1a (454g)	RGC	2.48718	0.927909	1.72203	0	0	0	0
36hpf	otpb (280g)	RGC	2.47917	0.993263	1.83334	0	0	0	0
36hpf	uncx (128g)	RGC	2.38091	1.02746	1.97331	0	0	0	0
36hpf	lhx9 (148g)	RGC	2.2454	0.681563	0.897239	0	0	0	0
36hpf	ebf3a (5g)	RGC	1.68909	0.491439	-0.553218	0	0	0	0
36hpf	sox14 (198g)	RGC	2.43021	1.04219	1.42419	0	0	0	0
36hpf	sp8a (93g)	RGC	2.11465	0.493981	-0.153307	3.52814e-13	3.87677e-13	0	0
36hpf	dlx1a (164g)	RGC	2.31744	0.556741	1.11853	0	0	0	0
36hpf	dlx2b (99g)	RGC	2.32092	0.651136	1.41704	0	0	0	0
36hpf	sox4a (220g)	RGC	2.49991	0.880089	1.66471	0	0	0	0
36hpf	nhlh2 (34g)	RGC	2.17244	1.10214	2.209	0	0	0	0
36hpf	bsx (372g)	RGC	2.28691	0.46571	1.41924	0	0	0	0
36hpf	dlx5a (71g)	RGC	2.46032	0.88275	1.73564	0	0	0	0
36hpf	lhx5 (494g)	RGC	2.47503	0.820646	1.51644	0	0	0	0
36hpf	emx3 (303g)	RGC	2.15302	0.691442	0.676934	0	0	0	0
36hpf	dlx2a (163g)	RGC	2.09873	0.029003	1.10329	0	0	5.98785e-07	6.52793e-07
48hpf	mafb (11g)	AC	1.11768	0.765011	1.27079	0	0	0	0
48hpf	gbx2 (298g)	AC	1.51398	1.07045	2.00493	0	0	0	0
48hpf	pbx3a (17g)	AC	0.852326	0.134233	0.805693	0	0	2.27815e-71	2.93206e-71
48hpf	roraa (26g)	AC	0.811861	0.0752674	1.15969	0	0	1.20611e-39	1.47708e-39
48hpf	junba (28g)	AC	0.994848	0.47063	0.688182	0	0	0	0
48hpf	pax6a (89g)	AC	1.27777	0.698668	1.24228	0	0	0	0
48hpf	pax6b (288g)	AC	1.29418	0.748438	1.42799	0	0	0	0
48hpf	sox4a (315g)	AC	1.24642	0.942763	2.06322	0	0	0	0
48hpf	lhx9 (331g)	AC	1.247	0.713364	1.57454	0	0	0	0
48hpf	sox4b (206g)	AC	0.961865	0.457349	1.26655	0	0	0	0
48hpf	barhl2 (656g)	AC	1.17482	0.748366	1.73181	0	0	0	0
48hpf	phox2ba (35g)	BC	1.07091	0.906771	0.899338	0	0	0	0
48hpf	rx3 (69g)	BC	1.17005	1.00588	1.05141	0	0	0	0
48hpf	rorab (38g)	BC	1.03267	0.992182	1.43437	0	0	0	0
48hpf	foxo4 (10g)	BC	0.825559	0.0852698	0.0679328	0.0160579	0.0165337	7.97468e-14	8.97555e-14
48hpf	vsx1 (290g)	BC	1.09068	1.12546	0.699533	0	0	0	0
48hpf	crx (32g)	BC	0.857544	0.751123	0.35649	3.8934e-99	5.1055e-99	0	0
48hpf	lhx4 (279g)	BC	0.674691	0.790151	0.49041	3.76951e-273	6.16426e-273	0	0
48hpf	sox11a (246g)	BC	0.256515	0.665663	-0.544827	3.17006e-225	5.15367e-225	0	0
48hpf	onecut3b (12g)	HC	2.93563	1.55193	-0.116098	2.01731e-08	2.19927e-08	0	0
48hpf	hmx2 (118g)	HC	3.63073	1.64913	0.131762	1.26149e-05	1.36457e-05	0	0
48hpf	onecut1 (115g)	HC	3.17493	0.323429	0.834361	2.90986e-159	4.37266e-159	3.83355e-54	4.80057e-54
48hpf	onecutl (80g)	HC	3.29817	1.11452	0.855262	2.78461e-151	4.16194e-151	0	0
48hpf	lhx1a (172g)	HC	3.2138	2.10358	0.46821	6.41653e-66	8.14519e-66	0	0
48hpf	hmx3a (337g)	HC	2.16523	1.13693	-0.16	0.00543524	0.00563805	0	0
48hpf	pax6b (288g)	HC	0.704524	0.142698	0.949675	8.69192e-217	1.38077e-216	3.31171e-08	3.63895e-08
48hpf	nr2f1b (355g)	MG	1.31678	-0.371294	-0.484929	2.21866e-68	2.8293e-68	2.42303e-117	3.30198e-117
48hpf	sox9b (98g)	MG	0.914341	1.58831	0.296948	4.09656e-18	4.57367e-18	0	0
48hpf	sox10 (16g)	MG	1.67291	2.26555	0.0712489	0.0435468	0.0443443	0	0
48hpf	creb3l2 (57g)	MG	0.677094	-0.16554	0.153873	8.47154e-24	9.69172e-24	2.67612e-16	3.06157e-16
48hpf	her9 (41g)	MG	0.981739	2.11578	-0.715083	1.73094e-144	2.50626e-144	0	0
48hpf	sox3 (477g)	MG	0.697462	0.437252	-1.49649	0	0	1.83143e-176	2.61097e-176
48hpf	rx3 (69g)	BC	1.17005	1.00588	1.05141	0	0	0	0
48hpf	tbx2a (12g)	BC	0.655456	-0.266125	-0.166483	9.08076e-31	1.05626e-30	2.1098e-238	3.1033e-238
48hpf	foxo4 (10g)	BC	0.825559	0.0852698	0.0679328	0.0160579	0.0165337	7.97468e-14	8.97555e-14
48hpf	rorab (38g)	BC	1.03267	0.992182	1.43437	0	0	0	0
48hpf	rxrgb (50g)	PR Precur.	1.84228	0.643204	-0.0863924	0.3701	0.375503	3.10621e-10	3.44034e-10
48hpf	nr2f1b (355g)	PR Precur.	2.11316	1.02993	0.248302	1.33387e-133	1.89192e-133	1.53049e-33	1.8499e-33
48hpf	mef2cb (8g)	PR Precur.	1.35211	0.0702334	0.338453	8.34544e-44	1.00001e-43	0.21758	0.219953
48hpf	rx2 (204g)	PR Precur.	1.46186	0.593028	-0.368228	6.01866e-53	7.37086e-53	5.47036e-08	5.98724e-08
48hpf	otx5 (300g)	PR Precur.	1.82066	0.45353	0.179543	2.50001e-16	2.78001e-16	6.67137e-06	7.16078e-06
48hpf	lhx4 (279g)	PR Precur.	1.17599	-0.0400284	0.0846999	7.13928e-38	8.37434e-38	0.86763	0.86763
48hpf	crx (32g)	PR Precur.	0.630918	-0.749919	0.33398	7.6109e-53	9.27995e-53	5.70787e-16	6.50323e-16
48hpf	sox6 (39g)	RGC	2.38152	1.23761	1.13315	0	0	0	0
48hpf	klf5l (30g)	RGC	1.92247	0.631801	1.03042	0	0	0	0
48hpf	rxraa (24g)	RGC	1.69464	0.666725	0.631297	0	0	0	0
48hpf	foxo6a (14g)	RGC	1.40791	0.169732	1.14757	0	0	5.4681e-105	7.30833e-105
48hpf	isl2b (8g)	RGC	1.92848	0.845349	1.3369	0	0	0	0
48hpf	klf7b (399g)	RGC	2.55485	1.31489	1.91238	0	0	0	0
48hpf	roraa (26g)	RGC	1.28521	0.92586	1.26842	0	0	0	0
48hpf	foxo3b (10g)	RGC	1.12176	0.681374	1.00244	0	0	0	0
48hpf	sox4b (206g)	RGC	1.27608	0.266323	0.808079	0	0	2.44161e-230	3.57246e-230
48hpf	barhl1a (589g)	RGC	2.32166	1.41374	1.49426	0	0	0	0
48hpf	pax6a (89g)	RGC	1.16436	0.557287	0.897551	0	0	0	0
48hpf	barhl2 (656g)	RGC	1.58386	0.577432	1.28132	0	0	0	0
48hpf	pax6b (288g)	RGC	1.02294	0.164097	0.758146	0	0	3.33704e-65	4.23606e-65
72hpf	lhx9 (10g)	AC	1.54985	0.892699	1.10617	0	0	0	0
72hpf	gbx2 (179g)	AC	1.69196	0.828422	1.54181	0	0	0	0
72hpf	fosl2 (22g)	AC	1.17406	0.666085	0.972851	0	0	0	0
72hpf	fosaa (18g)	AC	0.896465	0.598549	0.976423	0	0	0	0
72hpf	sox4b (37g)	AC	1.2101	0.462984	1.00707	0	0	0	0
72hpf	pbx3b (19g)	AC	1.00879	0.135928	0.538063	7.73093e-212	1.21424e-211	1.56485e-74	2.02338e-74
72hpf	pax6b (416g)	AC	1.50162	0.986978	1.39914	0	0	0	0
72hpf	pbx3a (91g)	AC	0.809563	0.462499	1.04748	0	0	0	0
72hpf	nr2f2 (125g)	AC	0.807882	0.620807	1.23525	0	0	0	0
72hpf	nr4a3 (177g)	AC	0.875128	0.246235	0.651013	0	0	2.25203e-266	3.36593e-266
72hpf	pparg (15g)	AC	0.613189	0.184695	0.168004	3.1174e-53	3.85172e-53	1.02922e-146	1.43781e-146
72hpf	klf7a (8g)	AC	0.649488	0.0618827	0.8132	0	0	1.50452e-32	1.81063e-32
72hpf	mafb (21g)	AC	0.609297	0.470011	0.273162	2.57958e-57	3.2158e-57	0	0
72hpf	pax6a (854g)	AC	1.44199	0.721886	1.15181	0	0	0	0
72hpf	sox4a (212g)	AC	0.641631	0.83094	1.35526	0	0	0	0
72hpf	lmx1al (24g)	Cone	3.24331	1.20935	1.03492	0	0	0	0
72hpf	rx2 (211g)	Cone	3.5131	2.07189	1.37229	0	0	0	0
72hpf	thrb (13g)	Cone	2.92208	1.54288	1.43463	0	0	0	0
72hpf	nr2e3 (5g)	Cone	0.958946	0.391241	0.432895	4.90228e-101	6.45893e-101	8.70615e-120	1.19227e-119
72hpf	crx (36g)	Cone	2.34262	1.55907	1.18034	0	0	0	0
72hpf	nr2f6b (368g)	Cone	4.2596	2.16774	1.10689	0	0	0	0
72hpf	rxrgb (327g)	Cone	3.09865	2.37938	1.16434	0	0	0	0
72hpf	nr2f1b (192g)	Cone	2.01373	1.05288	0.90898	0	0	0	0
72hpf	lmx1al (24g)	Cone	3.24331	1.20935	1.03492	0	0	0	0
72hpf	rx2 (211g)	Cone	3.5131	2.07189	1.37229	0	0	0	0
72hpf	thrb (13g)	Cone	2.92208	1.54288	1.43463	0	0	0	0
72hpf	nr2f6b (368g)	Cone	4.2596	2.16774	1.10689	0	0	0	0
72hpf	crx (36g)	Cone	2.34262	1.55907	1.18034	0	0	0	0
72hpf	nr2e3 (5g)	Cone	0.958946	0.391241	0.432895	4.90228e-101	6.45893e-101	8.70615e-120	1.19227e-119
72hpf	rxrgb (327g)	Cone	3.09865	2.37938	1.16434	0	0	0	0
72hpf	nr2f1b (192g)	Cone	2.01373	1.05288	0.90898	0	0	0	0
72hpf	sox10 (27g)	MG	4.82066	1.46494	0.125207	1.13341e-07	1.23082e-07	0	0
72hpf	jdp2b (14g)	MG	3.75522	2.56705	2.05679	0	0	0	0
72hpf	fosl1a (26g)	MG	4.31007	2.3147	0.779076	1.05524e-129	1.48912e-129	0	0
72hpf	sox19b (77g)	MG	4.76916	2.60143	0.958063	5.68637e-196	8.73377e-196	0	0
72hpf	sox8a (229g)	MG	5.32312	2.39354	0.296229	3.0226e-22	3.42972e-22	0	0
72hpf	tcf7l1a (13g)	MG	1.7223	0.219773	-0.386615	8.8297e-52	1.0719e-51	1.44671e-69	1.85339e-69
72hpf	sox9b (20g)	MG	1.38952	1.06316	-0.390785	5.1478e-53	6.33225e-53	0	0
72hpf	sox13 (96g)	MG	3.52377	1.42159	-0.478289	5.14902e-71	6.59644e-71	0	0
72hpf	jun (6g)	MG	1.66426	0.341581	-0.611833	1.92384e-89	2.51093e-89	2.18334e-30	2.59389e-30
72hpf	lhx9 (10g)	MG	0.723019	-0.100782	-0.691239	7.95482e-151	1.1763e-150	0.00922822	0.00957255
72hpf	sebox (95g)	BC	1.05256	0.84249	1.42965	0	0	0	0
72hpf	rx3 (81g)	BC	1.04337	0.622366	0.496974	8.06982e-128	1.13303e-127	0	0
72hpf	vsx1 (228g)	BC	1.13341	1.23115	1.78684	0	0	0	0
72hpf	rorab (55g)	BC	0.96421	0.508385	1.08966	0	0	0	0
72hpf	lhx4 (354g)	BC	0.994815	1.18827	1.11375	0	0	0	0
72hpf	dmbx1a (20g)	BC	0.890781	1.2325	1.56164	0	0	0	0
72hpf	zgc:91944 (27g)	BC	0.517616	0.131554	0.314505	3.60753e-74	4.66462e-74	2.05877e-62	2.60153e-62
72hpf	sox5 (44g)	BC	0.677101	0.385541	0.204928	4.35861e-25	5.007e-25	0	0
72hpf	vsx1 (228g)	BC	1.13341	1.23115	1.78684	0	0	0	0
72hpf	rorab (55g)	BC	0.96421	0.508385	1.08966	0	0	0	0
72hpf	foxo4 (118g)	BC	0.87487	0.653927	0.402743	1.17955e-146	1.71684e-146	0	0
72hpf	lhx4 (354g)	BC	0.994815	1.18827	1.11375	0	0	0	0
72hpf	nr2e3 (5g)	PR Precur.	1.80701	0.204581	0.0921876	0.000145137	0.000153415	0.018932	0.019493
72hpf	lmx1al (24g)	PR Precur.	1.49529	0.8605	0.389764	1.24367e-119	1.72009e-119	2.3856e-21	2.79829e-21
72hpf	thrb (13g)	PR Precur.	1.51186	0.159772	0.129334	3.02806e-18	3.39436e-18	0.010829	0.0111913
72hpf	nr2f1b (192g)	PR Precur.	1.95256	0.803192	0.422847	1.48714e-76	1.93189e-76	4.79611e-15	5.44211e-15
72hpf	crx (36g)	PR Precur.	1.65879	-0.43558	0.705903	0	0	5.48898e-06	5.91448e-06
72hpf	rxrgb (327g)	PR Precur.	1.85952	1.25902	0.0506173	2.64722e-21	2.99158e-21	8.87878e-41	1.10192e-40
72hpf	rx2 (211g)	PR Precur.	1.20244	1.49626	0.0174039	1.83886e-05	1.96616e-05	1.42209e-43	1.77284e-43
72hpf	thap12a (20g)	PR Precur.	0.609231	-0.448137	-0.534221	1.22619e-101	1.63885e-101	1.04038e-08	1.14772e-08
72hpf	lmx1al (24g)	Cone	3.24331	1.20935	1.03492	0	0	0	0
72hpf	rx2 (211g)	Cone	3.5131	2.07189	1.37229	0	0	0	0
72hpf	thrb (13g)	Cone	2.92208	1.54288	1.43463	0	0	0	0
72hpf	nr2f6b (368g)	Cone	4.2596	2.16774	1.10689	0	0	0	0
72hpf	crx (36g)	Cone	2.34262	1.55907	1.18034	0	0	0	0
72hpf	rxrgb (327g)	Cone	3.09865	2.37938	1.16434	0	0	0	0
72hpf	nr2f1b (192g)	Cone	2.01373	1.05288	0.90898	0	0	0	0
72hpf	nr2e3 (5g)	Cone	0.958946	0.391241	0.432895	4.90228e-101	6.45893e-101	8.70615e-120	1.19227e-119
72hpf	nr3c2 (888g)	Cone	1.97484	0.0139187	1.04245	0	0	0.711549	0.714118
72hpf	sox6 (7g)	RGC	1.79525	0.788265	1.46018	0	0	0	0
72hpf	tbr1b (15g)	RGC	1.14585	0.946356	0.214186	6.05333e-65	7.64921e-65	0	0
72hpf	klf7a (8g)	RGC	1.56611	1.03037	2.221	0	0	0	0
72hpf	esr1 (149g)	RGC	1.56165	0.501194	1.36302	0	0	0	0
72hpf	pbx3b (19g)	RGC	1.54263	0.286174	0.689252	0	0	2.22029e-247	3.2832e-247
72hpf	rxraa (465g)	RGC	1.18322	0.95796	1.09615	0	0	0	0
72hpf	hmx1 (92g)	RGC	1.15141	0.593934	-0.160278	8.34468e-29	9.62582e-29	0	0
72hpf	roraa (54g)	RGC	0.974766	0.735536	0.932039	0	0	0	0
72hpf	rarab (58g)	RGC	1.03987	0.723461	0.572645	0	0	0	0
72hpf	barhl1a (139g)	RGC	1.64774	0.586011	1.85393	0	0	0	0
72hpf	sox4b (37g)	RGC	1.08043	0.352009	0.615043	0	0	0	0
72hpf	fosaa (18g)	RGC	0.710152	0.18853	0.28967	1.08815e-106	1.48288e-106	2.12991e-138	2.96057e-138
72hpf	etv1 (404g)	RGC	1.51389	1.13468	1.81514	0	0	0	0
72hpf	nrl (69g)	Rod	6.98648	3.6842	1.78579	0	0	0	0
72hpf	mafba (15g)	Rod	5.81873	5.31381	1.85494	0	0	0	0
72hpf	nr2e3 (5g)	Rod	2.05884	3.0691	0.728525	0	0	0	0
72hpf	nr2f1b (192g)	Rod	2.22543	0.734999	0.764785	0	0	3.43087e-76	4.45693e-76
72hpf	crx (36g)	Rod	1.76765	0.98974	1.43405	0	0	5.74054e-114	7.78473e-114
72hpf	onecut3b (10g)	HC	3.33893	2.09463	0.00379612	0.379659	0.38241	0	0
72hpf	lhx1a (88g)	HC	3.40483	2.50788	0.809089	1.16471e-103	1.57179e-103	0	0
72hpf	onecutl (16g)	HC	3.13046	-0.198658	0.821243	6.01749e-138	8.57878e-138	5.99336e-17	6.88494e-17
72hpf	hmx2 (211g)	HC	3.34121	1.5746	0.0801567	0.00197513	0.00207202	0	0
72hpf	onecut2 (121g)	HC	3.32826	2.33614	1.16946	3.06594e-222	4.92677e-222	0	0
72hpf	rorc (35g)	HC	2.62294	0.410362	0.0852504	0.0265739	0.0271601	1.6703e-80	2.1903e-80
72hpf	nr1d1 (38g)	HC	1.66695	1.45202	-0.133138	1.34434e-05	1.44296e-05	0	0
72hpf	rorca (81g)	HC	1.61646	-0.0736154	-0.400596	4.36353e-41	5.18402e-41	0.0700926	0.0716388
72hpf	rxraa (465g)	HC	1.62048	-0.231569	0.716493	2.39439e-117	3.27902e-117	4.74679e-18	5.49837e-18
72hpf	hmx3a (151g)	HC	3.35326	2.22047	0.131561	0.00218608	0.00227614	0	0
72hpf	etv5a (58g)	HC	2.06706	0.111944	0.891471	6.59864e-150	9.65485e-150	1.725e-06	1.86596e-06
72hpf	thraa (55g)	HC	0.987124	0.375248	-0.123009	4.06047e-05	4.30844e-05	3.26628e-87	4.32393e-87
72hpf	onecut3b (10g)	HC	3.33893	2.09463	0.00379612	0.379659	0.38241	0	0
72hpf	lhx1a (88g)	HC	3.40483	2.50788	0.809089	1.16471e-103	1.57179e-103	0	0
72hpf	onecutl (16g)	HC	3.13046	-0.198658	0.821243	6.01749e-138	8.57878e-138	5.99336e-17	6.88494e-17
72hpf	onecut2 (121g)	HC	3.32826	2.33614	1.16946	3.06594e-222	4.92677e-222	0	0
72hpf	hmx2 (211g)	HC	3.34121	1.5746	0.0801567	0.00197513	0.00207202	0	0
72hpf	rorc (35g)	HC	2.62294	0.410362	0.0852504	0.0265739	0.0271601	1.6703e-80	2.1903e-80
72hpf	hmx3a (151g)	HC	3.35326	2.22047	0.131561	0.00218608	0.00227614	0	0
72hpf	etv5a (58g)	HC	2.06706	0.111944	0.891471	6.59864e-150	9.65485e-150	1.725e-06	1.86596e-06
72hpf	nr1d1 (38g)	HC	1.66695	1.45202	-0.133138	1.34434e-05	1.44296e-05	0	0
72hpf	rxraa (465g)	HC	1.62048	-0.231569	0.716493	2.39439e-117	3.27902e-117	4.74679e-18	5.49837e-18
72hpf	rorca (81g)	HC	1.61646	-0.0736154	-0.400596	4.36353e-41	5.18402e-41	0.0700926	0.0716388
72hpf	etv5b (161g)	HC	1.70478	0.0569537	-0.0267076	0.42825	0.429796	0.000208197	0.000220911
14dpf	nr4a2b (22g)	AC	1.94319	1.12902	2.11411	0	0	0	0
14dpf	esrrga (6g)	AC	1.33348	0.507225	0.544886	3.17999e-175	4.83081e-175	0	0
14dpf	tbx3a (72g)	AC	1.55207	0.74691	1.07452	0	0	0	0
14dpf	pbx1a (10g)	AC	1.63136	0.987483	1.73816	0	0	0	0
14dpf	gbx2 (563g)	AC	1.87586	0.837165	1.82564	0	0	0	0
14dpf	mafgb (19g)	AC	1.20995	0.337441	0.376233	4.42705e-151	6.58139e-151	0	0
14dpf	barhl2 (76g)	AC	1.61681	0.268357	1.15011	0	0	1.57917e-269	2.37302e-269
14dpf	lhx2b (88g)	AC	1.64421	0.77974	1.17458	0	0	0	0
14dpf	pbx3b (152g)	AC	1.48581	0.318252	1.31801	0	0	0	0
14dpf	pax6b (142g)	AC	1.78635	0.723175	1.61158	0	0	0	0
14dpf	sox12 (266g)	AC	1.22192	0.484544	1.84923	0	0	0	0
14dpf	roraa (426g)	AC	0.985173	0.339775	1.2907	0	0	0	0
14dpf	lhx9 (181g)	AC	1.5374	0.881888	2.09723	0	0	0	0
14dpf	bhlhe23 (282g)	AC	0.74749	0.0741668	0.791691	0	0	9.69324e-41	1.19765e-40
14dpf	pax6a (216g)	AC	1.64578	0.706739	1.30954	0	0	0	0
14dpf	dmbx1a (147g)	BC	2.18297	1.00382	1.63933	0	0	0	0
14dpf	raraa (23g)	BC	1.64437	0.598199	0.893146	0	0	0	0
14dpf	sox5 (182g)	BC	1.99395	0.93411	1.75791	0	0	0	0
14dpf	rx3 (451g)	BC	2.255	1.03604	1.38161	0	0	0	0
14dpf	foxo6b (167g)	BC	2.04108	0.815074	1.60816	0	0	0	0
14dpf	sebox (33g)	BC	1.3881	0.217436	0.579753	6.18959e-198	9.55948e-198	8.5852e-148	1.2054e-147
14dpf	bhlhe23 (282g)	BC	1.873	0.742096	1.52893	0	0	0	0
14dpf	lhx4 (356g)	BC	1.94577	1.13844	1.55364	0	0	0	0
14dpf	vsx1 (942g)	BC	2.07571	1.26214	1.66525	0	0	0	0
14dpf	rorab (155g)	BC	1.91094	0.70142	1.75062	0	0	0	0
14dpf	nr2f2 (53g)	BC	1.12718	0.528533	0.329452	1.25236e-71	1.61184e-71	0	0
14dpf	six7 (9g)	Cone	2.52363	1.34399	0.341491	2.01725e-57	2.5261e-57	0	0
14dpf	lmx1al (57g)	Cone	2.74039	2.34108	1.21807	0	0	0	0
14dpf	thrb (196g)	Cone	2.90257	2.48397	1.69783	0	0	0	0
14dpf	vax1 (163g)	Cone	2.44947	1.16597	1.3814	0	0	0	0
14dpf	rxrgb (571g)	Cone	2.98373	2.51642	1.57252	0	0	0	0
14dpf	lmx1a (122g)	Cone	2.03045	1.26213	1.14991	0	0	0	0
14dpf	nr2f1b (792g)	Cone	3.11655	2.48776	1.5438	0	0	0	0
14dpf	nr3c1 (17g)	Cone	1.3434	-0.454904	-0.154452	1.47401e-14	1.63257e-14	3.33712e-189	4.80684e-189
14dpf	thrab (34g)	Cone	1.16257	1.62633	1.47982	0	0	0	0
14dpf	crx (2096g)	Cone	2.0647	1.782	1.58182	0	0	0	0
14dpf	lhx4 (356g)	Cone	1.15793	0.0687727	1.3306	0	0	2.21854e-40	2.729e-40
14dpf	otx5 (1710g)	Cone	1.97176	1.73544	1.54818	0	0	0	0
14dpf	xbp1 (209g)	Cone	2.05233	0.177402	0.625657	1.88206e-203	2.92298e-203	4.92734e-32	5.90432e-32
14dpf	onecutl (20g)	HC	2.55955	-0.0333868	0.789442	1.18213e-141	1.70275e-141	0.105165	0.107091
14dpf	hmx2 (127g)	HC	3.60489	1.4563	0.127391	3.39719e-10	3.71818e-10	0	0
14dpf	barhl2 (76g)	HC	1.06242	0.103847	0.48396	1.59625e-58	2.00796e-58	2.68029e-05	2.86585e-05
14dpf	lhx1a (201g)	HC	2.90809	0.608929	0.396486	7.5064e-40	8.87992e-40	8.29742e-163	1.1709e-162
14dpf	pax6a (216g)	HC	0.766502	0.12026	0.989709	2.53599e-221	4.05176e-221	2.78511e-05	2.96652e-05
14dpf	pax6b (142g)	HC	0.55499	0.108221	1.33027	0	0	0.00424544	0.00443696
14dpf	sox8a (95g)	MG	2.29	2.58264	1.25176	1.42522e-281	2.34445e-281	0	0
14dpf	sox10 (51g)	MG	1.80686	1.7746	0.2094	1.74843e-14	1.92882e-14	0	0
14dpf	bhlhe41 (12g)	MG	0.874795	-0.561495	0.0287084	0.713898	0.713898	0	0
14dpf	her9 (17g)	MG	0.91485	2.06751	0.340063	5.34689e-54	6.63587e-54	0	0
14dpf	lhx9 (181g)	MG	0.86138	0.12323	-0.643308	2.98335e-125	4.16769e-125	2.38849e-65	3.04588e-65
14dpf	six7 (9g)	PR Precur.	1.38773	2.37949	0.313205	1.43014e-29	1.65658e-29	5.69705e-57	7.16642e-57
14dpf	thrb (196g)	PR Precur.	0.575849	0.886153	0.093078	3.05148e-46	3.67234e-46	5.17226e-34	6.27898e-34
14dpf	rxrgb (571g)	PR Precur.	0.868387	0.979724	0.255093	4.22026e-186	6.44633e-186	1.48631e-35	1.81226e-35
14dpf	lmx1a (122g)	PR Precur.	0.650551	0.927474	0.525834	3.39719e-103	4.56241e-103	2.59112e-23	3.06523e-23
14dpf	nr2f1b (792g)	PR Precur.	0.882133	0.774703	0.206473	7.11831e-122	9.89445e-122	5.03974e-31	6.01308e-31
14dpf	zgc:101100 (174g)	PR Precur.	0.858212	0.715872	0.646451	6.21178e-169	9.38519e-169	2.11747e-19	2.47334e-19
14dpf	nrl (141g)	PR Precur.	0.609416	0.291656	-0.354002	1.74609e-19	1.96524e-19	0.000220328	0.000232894
14dpf	lmx1al (57g)	PR Precur.	0.453822	0.751412	0.131281	3.70702e-39	4.36674e-39	1.99506e-21	2.35012e-21
14dpf	zic3 (140g)	PR Precur.	0.848745	-0.652702	0.159607	1.83194e-22	2.08721e-22	4.23531e-11	4.72858e-11
14dpf	thap12a (24g)	PR Precur.	0.503968	0.0168683	-0.429253	6.43851e-36	7.52061e-36	0.200973	0.203907
14dpf	otx5 (1710g)	PR Precur.	0.632831	0.437343	0.403948	2.81897e-204	4.40266e-204	1.10036e-10	1.2236e-10
14dpf	atf3 (127g)	PR Precur.	0.658278	-0.321267	0.342697	1.79201e-46	2.16599e-46	0.00131628	0.00138608
14dpf	crx (2096g)	PR Precur.	0.494794	0.0311623	0.410913	3.08766e-214	4.8771e-214	0.00892367	0.00929131
14dpf	isl2b (7g)	RGC	2.2279	1.21489	2.24626	0	0	0	0
14dpf	etv1 (11g)	RGC	1.28451	0.320923	1.12319	0	0	0	0
14dpf	roraa (426g)	RGC	1.73374	1.05976	1.68186	0	0	0	0
14dpf	barhl1a (138g)	RGC	2.35045	1.21825	1.91587	0	0	0	0
14dpf	mafgb (19g)	RGC	1.17446	0.958044	1.65746	0	0	0	0
14dpf	pbx3b (152g)	RGC	1.64502	0.762448	1.12663	0	0	0	0
14dpf	esr1 (96g)	RGC	1.26254	0.143465	0.651273	0	0	1.2514e-105	1.68062e-105
14dpf	pbx1a (10g)	RGC	1.22311	0.21513	0.519102	0	0	8.86118e-169	1.25684e-168
14dpf	klf7b (852g)	RGC	2.377	1.45837	2.12723	0	0	0	0
14dpf	nhlh2 (14g)	RGC	1.58869	-0.0410517	1.35157	0	0	4.08427e-11	4.57834e-11
14dpf	meis3 (96g)	RGC	1.01554	0.164826	0.579471	0	0	2.3184e-95	3.08381e-95
14dpf	sox12 (266g)	RGC	1.38824	0.668397	1.33818	0	0	0	0
14dpf	en2b (344g)	RGC	1.58231	1.01063	1.42679	0	0	0	0
14dpf	foxn3 (5g)	RGC	0.697989	0.310955	1.91704	0	0	0	0
14dpf	barhl2 (76g)	RGC	1.1568	0.205394	0.508117	0	0	2.04477e-108	2.75945e-108
14dpf	sox6 (10g)	RGC	0.859136	0.574233	0.60928	0	0	0	0
14dpf	nrl (141g)	Rod	5.76501	2.11702	1.70545	0	0	3.24975e-282	4.90994e-282
14dpf	vax1 (163g)	Rod	1.78022	0.753323	0.99034	0	0	1.16094e-76	1.51521e-76
14dpf	lmx1al (57g)	Rod	1.1801	1.07246	1.50293	0	0	7.96842e-196	1.15376e-195
14dpf	rxrgb (571g)	Rod	2.40992	1.9584	1.61355	0	0	0	0
14dpf	nr2f1b (792g)	Rod	2.45153	1.83691	1.54412	0	0	0	0
14dpf	crx (2096g)	Rod	1.948	1.26366	1.44381	0	0	3.17315e-218	4.61851e-218
14dpf	otx5 (1710g)	Rod	1.86072	1.4177	1.43491	0	0	5.21676e-253	7.7554e-253
14dpf	xbp1 (209g)	Rod	2.04524	0.0975461	-0.0704103	2.16992e-05	2.31125e-05	0.00381808	0.00400538
14dpf	lhx4 (356g)	Rod	0.829084	-0.139418	1.1267	0	0	0.534149	0.53802
14dpf	zgc:101100 (174g)	Rod	0.909823	1.0633	0.575789	0	0	4.79942e-185	6.87752e-185

## Sheet: S10
Table S10. Share DEGs between vertebrate retinal cells and Ciona PR-related cells.
cluster	ciona_cluster	gene	mouse_ensembl	chicken_ensembl	zebrafish_ensembl	mouse_symbol	chicken_symbol	zebrafish_symbol	ciona
PR	Rx+ aSV	orth602	ENSMUSG00000006007	ENSGALG00000030417	ENSDARG00000017634	Pdc		pdcb	KH2013:KH.C2.828
PR	Opsin1+ PTPRB+ aSV;Rx+ aSV	orth4738	ENSMUSG00000029086	ENSGALG00000014496	ENSDARG00000039966	Prom1	PROM1	prom1a	KH2013:KH.C1.346
PR	Rx+ aSV	orth5847	ENSMUSG00000032318	ENSGALG00000033391	ENSDARG00000003971	Isl2	ISL2	isl2a	KH2013:KH.L152.2
PR	pigment cells	orth9128	ENSMUSG00000052397	ENSGALG00000013742	ENSDARG00000025091	Ezr	EZR	ezrb	KH2013:KH.C12.129
PR	Rx+ aSV	orth3638	ENSMUSG00000026468	ENSGALG00000036587	ENSDARG00000039458	Lhx4		lhx4	KH2013:KH.S215.4
PR	eminens	orth7136	ENSMUSG00000037996	ENSGALG00000015080	ENSDARG00000042988	Slc24a2	SLC24A2	slc24a2	KH2013:KH.L50.5
PR	coronet cells	orth1769	ENSMUSG00000020814	ENSGALG00000001805	ENSDARG00000095300	Mxra7		mxra7	KH2013:KH.C11.254
AC	eminens	orth7079	ENSMUSG00000037771	ENSGALG00000038919	ENSDARG00000059775	Slc32a1		slc32a1	KH2013:KH.C2.526
AC	eminens;Ci-VP+ pSV	orth3781	ENSMUSG00000026787	ENSGALG00000040436	ENSDARG00000015537	Gad2		gad2	KH2013:KH.S761.6
AC	pigment cells	orth5524	ENSMUSG00000031558	ENSGALG00000041121	ENSDARG00000004246	Slit2	SLIT2	slit2	KH2013:KH.C8.445
AC	GLGB+ pSV	orth7381	ENSMUSG00000038872	ENSGALG00000000713	ENSDARG00000103057	Zfhx3	ZFHX3	zfhx3	KH2013:KH.C3.443
AC	GLGB+ pSV	orth2437	ENSMUSG00000022456	ENSGALG00000011913	ENSDARG00000030656	Sept3		sept3	KH2013:KH.C3.298
AC	Opsin1+ STUM+ aSV	orth793	ENSMUSG00000009681	ENSGALG00000006695	ENSDARG00000042329	Bcr		BCR	KH2013:KH.C1.985
AC	Opsin1+ STUM+ aSV;Ci-VP+ pSV	orth5634	ENSMUSG00000031824	ENSGALG00000025938	ENSDARG00000041599	6430548M08Rik		zgc:91860	KH2013:KH.C8.590
RGC	Ci-VP+ pSV	orth5884	ENSMUSG00000032387	ENSGALG00000030988	ENSDARG00000079578	Rbpms2	RBPMS2	rbpms2b	KH2013:KH.L71.1
RGC	Opsin1+ STUM+ aSV;Ci-VP+ pSV	orth828	ENSMUSG00000010476	ENSGALG00000010461	ENSDARG00000100244	Ebf3			KH2013:KH.L24.10
RGC	Opsin1+ STUM+ aSV;Ci-VP+ pSV	orth9472	ENSMUSG00000057098	ENSGALG00000003699	ENSDARG00000099849	Ebf1	EBF1	ebf3a	KH2013:KH.L24.10
RGC	GLGB+ pSV	orth7381	ENSMUSG00000038872	ENSGALG00000000713	ENSDARG00000103057	Zfhx3	ZFHX3	zfhx3	KH2013:KH.C3.443
RGC	Opsin1+ STUM+ aSV;Ci-VP+ pSV	orth6749	ENSMUSG00000036264	ENSGALG00000031487	ENSDARG00000044319	Fstl4	FSTL4	fstl4	KH2013:KH.C12.301
RGC	GLGB+ pSV	orth2437	ENSMUSG00000022456	ENSGALG00000011913	ENSDARG00000030656	Sept3		sept3	KH2013:KH.C3.298
RGC	Ci-VP+ pSV	orth3328	ENSMUSG00000025592	ENSGALG00000006886	ENSDARG00000010132	Dach2	DACH2	dacha	KH2013:KH.C14.291
RGC	Rx+ aSV	orth8121	ENSMUSG00000042258	ENSGALG00000014884	ENSDARG00000004023	Isl1	ISL1	isl1	KH2013:KH.L152.2
RGC	Rx+ aSV	orth5847	ENSMUSG00000032318	ENSGALG00000033391	ENSDARG00000003971	Isl2	ISL2	isl2a	KH2013:KH.L152.2
RGC	Ci-VP+ pSV	orth8286	ENSMUSG00000043391	ENSGALG00000050049	ENSDARG00000061664	2510009E07Rik			KH2013:KH.C4.718
RGC	Ci-VP+ pSV	orth3589	ENSMUSG00000026335	ENSGALG00000015256	ENSDARG00000100170	Pam		pam	KH2013:KH.C4.338
RGC	eminens	orth7136	ENSMUSG00000037996	ENSGALG00000015080	ENSDARG00000042988	Slc24a2	SLC24A2	slc24a2	KH2013:KH.L50.5
BC	Rx+ aSV	orth8121	ENSMUSG00000042258	ENSGALG00000014884	ENSDARG00000004023	Isl1	ISL1	isl1	KH2013:KH.L152.2
BC	Rx+ aSV	orth3638	ENSMUSG00000026468	ENSGALG00000036587	ENSDARG00000039458	Lhx4		lhx4	KH2013:KH.S215.4
BC	Ci-VP+ pSV	orth8286	ENSMUSG00000043391	ENSGALG00000050049	ENSDARG00000061664	2510009E07Rik			KH2013:KH.C4.718
BC	Ci-VP+ pSV	orth3589	ENSMUSG00000026335	ENSGALG00000015256	ENSDARG00000100170	Pam		pam	KH2013:KH.C4.338
BC	eminens	orth8306	ENSMUSG00000043557	ENSGALG00000010145	ENSDARG00000074376	Mdga1	MDGA1	mdga1	KH2013:KH.C3.474
HC	Rx+ aSV	orth8121	ENSMUSG00000042258	ENSGALG00000014884	ENSDARG00000004023	Isl1	ISL1	isl1	KH2013:KH.L152.2
HC	eminens;Ci-VP+ pSV	orth3781	ENSMUSG00000026787	ENSGALG00000040436	ENSDARG00000015537	Gad2		gad2	KH2013:KH.S761.6
HC	Ci-VP+ pSV	orth3328	ENSMUSG00000025592	ENSGALG00000006886	ENSDARG00000010132	Dach2	DACH2	dacha	KH2013:KH.C14.291
HC	pigment cells	orth5524	ENSMUSG00000031558	ENSGALG00000041121	ENSDARG00000004246	Slit2	SLIT2	slit2	KH2013:KH.C8.445
HC	Opsin1+ STUM+ aSV	orth793	ENSMUSG00000009681	ENSGALG00000006695	ENSDARG00000042329	Bcr		BCR	KH2013:KH.C1.985
